# Supplementary material for: Performance test and verification of an off‐the‐shelf automated avian radar tracking system
Source: Ecol Evol. 2017 Jun 22;7(15):5930–8. doi: 10.1002/ece3.3162 (PMC5552925; doi:10.1002/ece3.3162)
Supplement: Supplementary file 1 [file ECE3-7-5930-s002.xlsx]

## Sheet: GPS data
ID	Test_TrackID	GPSLat	GPSLon	GPSAlt	GPSSpeed	GPSCourse	GPSDist	GPSUTC	Date_Time	Ground_Altitude	Altitude_agl
1	1	63.4039	7.91129	20	0.9	157.4	0	50516100	2009-08-17 15:01:56	24	0
2	1	63.4039	7.91129	20	0.6	157.4	0.4	50517100	2009-08-17 15:01:57	24	0
3	1	63.4039	7.91128	19	0.4	157.4	0.6	50518200	2009-08-17 15:01:58	24	0
4	1	63.4039	7.91127	19	0.2	157.4	1.9	50519200	2009-08-17 15:01:59	24	0
5	1	63.4039	7.91125	20	0	157.4	3.2	50520000	2009-08-17 15:02:00	24	0
6	1	63.4039	7.91125	21	0	157.4	3.1	50521000	2009-08-17 15:02:01	24	0
7	1	63.4039	7.91125	23	0.2	157.4	3.6	50522000	2009-08-17 15:02:02	24	0
8	1	63.4039	7.91128	22	0	157.4	2.7	50523000	2009-08-17 15:02:03	24	0
9	1	63.4039	7.91129	23	0.2	157.4	2.2	50524100	2009-08-17 15:02:04	24	0
10	1	63.4039	7.9113	23	0	157.4	2.3	50525000	2009-08-17 15:02:05	24	0
11	1	63.4039	7.9113	23	0	157.4	2.1	50526000	2009-08-17 15:02:06	24	0
12	1	63.4039	7.9113	24	0	157.4	1.9	50527000	2009-08-17 15:02:07	24	0
13	1	63.4039	7.91129	24	0	157.4	1.9	50528000	2009-08-17 15:02:08	24	0
14	1	63.4039	7.9113	24	0.2	157.4	1.9	50529000	2009-08-17 15:02:09	24	0
15	1	63.4039	7.9113	24	0.2	157.4	1.9	50530000	2009-08-17 15:02:10	24	0
16	1	63.4039	7.9113	24	0	157.4	2.1	50531000	2009-08-17 15:02:11	24	0
17	1	63.4039	7.91129	24	0	157.4	1.9	50532000	2009-08-17 15:02:12	24	0
18	1	63.4039	7.91128	24	0.2	157.4	1.9	50533000	2009-08-17 15:02:13	24	0
19	1	63.4039	7.91128	24	0	157.4	1.9	50534000	2009-08-17 15:02:14	24	0
20	1	63.4039	7.91127	24	0	157.4	2.2	50535000	2009-08-17 15:02:15	24	0
21	1	63.4039	7.91128	24	0	157.4	2.3	50536000	2009-08-17 15:02:16	24	0
22	1	63.4039	7.91127	24	0	157.4	2.5	50537000	2009-08-17 15:02:17	24	0
23	1	63.4039	7.91127	24	0	157.4	2.9	50538000	2009-08-17 15:02:18	24	0
24	1	63.4039	7.91127	23	0	157.4	3	50539000	2009-08-17 15:02:19	24	0
25	1	63.4039	7.91127	23	0	157.4	3.1	50540000	2009-08-17 15:02:20	24	0
26	1	63.4039	7.91127	23	0	157.4	2.9	50541000	2009-08-17 15:02:21	24	0
27	1	63.4039	7.91128	23	0	157.4	2.6	50542000	2009-08-17 15:02:22	24	0
28	1	63.4039	7.91128	23	0	157.4	2.6	50543000	2009-08-17 15:02:23	24	0
29	1	63.4039	7.91129	23	0	157.4	2.8	50544000	2009-08-17 15:02:24	24	0
30	1	63.4039	7.91129	23	0	157.4	2.8	50545000	2009-08-17 15:02:25	24	0
31	1	63.4039	7.91129	23	0	157.4	2.8	50546000	2009-08-17 15:02:26	24	0
32	1	63.4039	7.91129	23	0	157.4	2.8	50547000	2009-08-17 15:02:27	24	0
33	1	63.4039	7.91129	23	0	157.4	2.8	50548000	2009-08-17 15:02:28	24	0
34	1	63.4039	7.91129	23	0	157.4	2.8	50549000	2009-08-17 15:02:29	24	0
35	1	63.4039	7.91129	23	0	157.4	2.8	50550000	2009-08-17 15:02:30	24	0
36	1	63.4039	7.91129	23	0	157.4	2.8	50551000	2009-08-17 15:02:31	24	0
37	1	63.4039	7.9113	23	4.6	157.4	2.8	50552000	2009-08-17 15:02:32	24	0
38	1	63.4039	7.91132	23	5.6	157.4	3.6	50553000	2009-08-17 15:02:33	24	0
39	1	63.4039	7.91135	24	5.9	157.4	4.9	50554000	2009-08-17 15:02:34	24	0
40	1	63.404	7.91137	24	5.6	157.4	6.5	50555000	2009-08-17 15:02:35	24	0
41	1	63.404	7.91137	24	3.3	157.4	7.6	50556000	2009-08-17 15:02:36	24	0
42	1	63.404	7.91138	24	0.7	157.4	8.2	50557000	2009-08-17 15:02:37	24	0
43	1	63.404	7.91138	24	0	157.4	8.2	50558000	2009-08-17 15:02:38	24	0
44	1	63.404	7.91138	24	0	157.4	8.2	50559000	2009-08-17 15:02:39	24	0
45	1	63.404	7.91138	24	0	157.4	8.2	50560000	2009-08-17 15:02:40	24	0
46	1	63.404	7.91138	24	0	157.4	8.2	50561000	2009-08-17 15:02:41	24	0
47	1	63.404	7.91138	24	0	157.4	8.2	50562000	2009-08-17 15:02:42	24	0
48	1	63.404	7.91138	24	0	157.4	8.2	50563000	2009-08-17 15:02:43	24	0
49	1	63.404	7.91138	24	0	157.4	8.2	50564000	2009-08-17 15:02:44	24	0
50	1	63.404	7.91138	24	0	157.4	8.2	50565000	2009-08-17 15:02:45	24	0
51	1	63.404	7.91138	24	0	157.4	8.2	50566000	2009-08-17 15:02:46	24	0
52	1	63.404	7.91138	24	0	157.4	8.2	50567000	2009-08-17 15:02:47	24	0
53	1	63.404	7.91138	24	0	157.4	8.2	50568000	2009-08-17 15:02:48	24	0
54	1	63.404	7.91138	24	0	157.4	8.2	50569000	2009-08-17 15:02:49	24	0
55	1	63.404	7.91138	24	0	157.4	8.2	50570000	2009-08-17 15:02:50	24	0
56	1	63.404	7.91138	24	0	157.4	8.2	50571000	2009-08-17 15:02:51	24	0
57	1	63.404	7.91138	24	0	157.4	8.2	50572000	2009-08-17 15:02:52	24	0
58	1	63.404	7.91138	24	0	157.4	8.2	50573000	2009-08-17 15:02:53	24	0
59	1	63.404	7.91138	24	0	157.4	8.1	50574000	2009-08-17 15:02:54	24	0
60	1	63.404	7.91138	24	0	157.4	8.1	50575000	2009-08-17 15:02:55	24	0
61	1	63.404	7.91138	24	0	157.4	8.1	50576000	2009-08-17 15:02:56	24	0
62	1	63.404	7.91138	24	0	157.4	8.1	50577000	2009-08-17 15:02:57	24	0
63	1	63.404	7.91138	24	0	157.4	8.1	50578000	2009-08-17 15:02:58	24	0
64	1	63.404	7.91138	24	0	157.4	8.1	50579000	2009-08-17 15:02:59	24	0
65	1	63.404	7.91138	24	0	157.4	8.1	50580000	2009-08-17 15:03:00	24	0
66	1	63.404	7.91138	24	0	157.4	8.1	50581000	2009-08-17 15:03:01	24	0
67	1	63.404	7.91138	24	0	157.4	8.1	50582000	2009-08-17 15:03:02	24	0
68	1	63.404	7.91138	24	0	157.4	8.1	50583000	2009-08-17 15:03:03	24	0
69	1	63.404	7.91138	24	0	157.4	8.1	50584000	2009-08-17 15:03:04	24	0
70	1	63.404	7.91138	24	0	157.4	8.1	50585000	2009-08-17 15:03:05	24	0
71	1	63.404	7.91138	24	0	157.4	8.1	50586000	2009-08-17 15:03:06	24	0
72	1	63.404	7.91138	24	0	157.4	8.2	50587000	2009-08-17 15:03:07	24	0
73	1	63.404	7.91138	24	0	157.4	8.2	50588000	2009-08-17 15:03:08	24	0
74	1	63.404	7.91138	24	0	157.4	8.2	50589000	2009-08-17 15:03:09	24	0
75	1	63.404	7.91138	24	0	157.4	8.2	50590000	2009-08-17 15:03:10	24	0
76	1	63.404	7.91138	24	0.7	157.4	8.2	50591000	2009-08-17 15:03:11	24	0
77	1	63.404	7.91139	25	12.8	10	10.1	50592000	2009-08-17 15:03:12	24	1
78	1	63.404	7.91143	24	27	19.2	16	50593000	2009-08-17 15:03:13	24	0
79	1	63.4041	7.91151	26	35.6	27.8	25.6	50594000	2009-08-17 15:03:14	24	2
80	1	63.4042	7.9116	31	36.1	24.5	36.4	50595000	2009-08-17 15:03:15	24	7
81	1	63.4043	7.91167	38	34.3	13.1	46	50596000	2009-08-17 15:03:16	24	14
82	1	63.4044	7.9117	44	35.7	0.1	55.3	50597000	2009-08-17 15:03:17	24	20
83	1	63.4044	7.91167	49	36.3	349.9	64.6	50598000	2009-08-17 15:03:18	24	25
84	1	63.4045	7.91165	56	36.1	352.1	73.9	50599000	2009-08-17 15:03:19	24	32
85	1	63.4046	7.91161	62	41.3	349.2	84.3	50600000	2009-08-17 15:03:20	25	37
86	1	63.4047	7.91156	68	38.9	346.5	93.9	50601000	2009-08-17 15:03:21	24	44
87	1	63.4048	7.9115	73	47	347.1	105.1	50602000	2009-08-17 15:03:22	24	49
88	1	63.405	7.91141	75	48	332.2	117.9	50603000	2009-08-17 15:03:23	23	52
89	1	63.4051	7.91132	80	45	342.4	129.6	50604000	2009-08-17 15:03:24	23	57
90	1	63.4052	7.91124	85	46.5	337.1	141.7	50605000	2009-08-17 15:03:25	23	62
91	1	63.4053	7.91113	91	47.2	334.1	153.7	50606000	2009-08-17 15:03:26	23	68
92	1	63.4054	7.91099	95	49.4	325.7	166.2	50607000	2009-08-17 15:03:27	22	73
93	1	63.4055	7.91078	98	49.4	302.4	176.4	50608000	2009-08-17 15:03:28	23	75
94	1	63.4055	7.91052	102	49.4	277.2	183.2	50609000	2009-08-17 15:03:29	23	79
95	1	63.4055	7.91023	105	49.4	257.6	185.3	50610000	2009-08-17 15:03:30	23	82
96	1	63.4054	7.90992	107	49.4	241.1	184.4	50611000	2009-08-17 15:03:31	23	84
97	1	63.4053	7.90962	110	49.4	226.8	180.2	50612000	2009-08-17 15:03:32	22	88
98	1	63.4052	7.90936	112	49.4	217.6	174.3	50613000	2009-08-17 15:03:33	24	88
99	1	63.4051	7.90914	113	49.4	207.2	166.8	50614000	2009-08-17 15:03:34	25	88
100	1	63.4049	7.90899	111	49.4	196.2	156.3	50615000	2009-08-17 15:03:35	23	88
101	1	63.4046	7.90891	110	49.4	188.7	145	50616000	2009-08-17 15:03:36	23	87
102	1	63.4044	7.90884	110	49.4	187.5	135.5	50617000	2009-08-17 15:03:37	25	85
103	1	63.4042	7.9088	110	49.4	182.2	128.8	50618000	2009-08-17 15:03:38	24	86
104	1	63.404	7.9088	108	49.4	180.6	124.5	50619000	2009-08-17 15:03:39	26	82
105	1	63.4038	7.90882	108	49.4	173.9	123.3	50620000	2009-08-17 15:03:40	27	81
106	1	63.4036	7.90889	109	49.4	172.3	125.3	50621000	2009-08-17 15:03:41	28	81
107	1	63.4033	7.90898	109	49.4	168.9	130.6	50622000	2009-08-17 15:03:42	24	85
108	1	63.4031	7.90907	110	49.4	168.6	140.1	50623000	2009-08-17 15:03:43	29	81
109	1	63.4029	7.90917	111	49.4	169.7	151.5	50624000	2009-08-17 15:03:44	28	83
110	1	63.4027	7.90925	111	49.4	169.3	165.4	50625000	2009-08-17 15:03:45	28	83
111	1	63.4025	7.90933	111	49.4	169.2	180.5	50626000	2009-08-17 15:03:46	28	83
112	1	63.4023	7.90941	111	49.4	167.2	196.7	50627000	2009-08-17 15:03:47	30	81
113	1	63.4021	7.9095	112	49.4	169.6	213.7	50628000	2009-08-17 15:03:48	31	81
114	1	63.402	7.90957	114	49.4	169.5	231.1	50629000	2009-08-17 15:03:49	32	82
115	1	63.4018	7.90964	115	49.4	167.5	247.3	50630000	2009-08-17 15:03:50	34	81
116	1	63.4016	7.90974	117	49.4	164.2	263.5	50631000	2009-08-17 15:03:51	34	83
117	1	63.4015	7.90985	118	49.4	162.8	279.7	50632000	2009-08-17 15:03:52	35	83
118	1	63.4013	7.90998	118	49.4	161.1	296.2	50633000	2009-08-17 15:03:53	35	83
119	1	63.4011	7.91011	118	49.4	160.2	313.1	50634000	2009-08-17 15:03:54	33	85
120	1	63.401	7.91027	118	49.4	155.3	330.2	50635000	2009-08-17 15:03:55	30	88
121	1	63.4008	7.9105	119	49.4	134	344.3	50636000	2009-08-17 15:03:56	28	91
122	1	63.4007	7.91079	120	49.4	110.6	351.8	50637000	2009-08-17 15:03:57	28	92
123	1	63.4007	7.91112	120	49.4	84.8	352.2	50638000	2009-08-17 15:03:58	28	92
124	1	63.4008	7.91141	120	49.4	57.4	346.9	50639000	2009-08-17 15:03:59	28	92
125	1	63.4009	7.9116	119	49.4	31.5	337	50640000	2009-08-17 15:04:00	28	91
126	1	63.401	7.91169	118	49.4	9.8	323.8	50641000	2009-08-17 15:04:01	28	90
127	1	63.4011	7.91172	117	49.4	1.9	309.5	50642000	2009-08-17 15:04:02	28	89
128	1	63.4013	7.9117	114	49.4	356.7	294.3	50643000	2009-08-17 15:04:03	28	86
129	1	63.4014	7.91166	113	49.4	355.5	279	50644000	2009-08-17 15:04:04	30	83
130	1	63.4015	7.91163	110	49.4	356.1	263.9	50645000	2009-08-17 15:04:05	31	79
131	1	63.4017	7.91162	107	49.4	358.7	248.7	50646000	2009-08-17 15:04:06	33	74
132	1	63.4018	7.91161	104	49.4	358.1	233.2	50647000	2009-08-17 15:04:07	35	69
133	1	63.4019	7.9116	101	49.4	356	218	50648000	2009-08-17 15:04:08	35	66
134	1	63.4021	7.91156	99	49.4	354.2	202.3	50649000	2009-08-17 15:04:09	34	65
135	1	63.4022	7.91153	97	49.4	352.7	187.6	50650000	2009-08-17 15:04:10	33	64
136	1	63.4023	7.91149	95	49.4	350.9	173.1	50651000	2009-08-17 15:04:11	32	63
137	1	63.4025	7.91143	93	49.4	345.4	158.3	50652000	2009-08-17 15:04:12	32	61
138	1	63.4026	7.91136	90	49.4	346.1	144.1	50653000	2009-08-17 15:04:13	30	60
139	1	63.4027	7.9113	88	49.4	349.7	129.8	50654000	2009-08-17 15:04:14	29	59
140	1	63.4029	7.91126	85	49.4	352.4	115.2	50655000	2009-08-17 15:04:15	28	57
141	1	63.403	7.91123	81	49.4	354	100.2	50656000	2009-08-17 15:04:16	28	53
142	1	63.4031	7.9112	78	49.4	354.6	85.3	50657000	2009-08-17 15:04:17	27	51
143	1	63.4033	7.91117	76	49.4	353.5	70.4	50658000	2009-08-17 15:04:18	26	50
144	1	63.4034	7.91114	76	49.4	353.5	56.4	50659000	2009-08-17 15:04:19	25	51
145	1	63.4035	7.9111	74	49.4	352.4	43.6	50660000	2009-08-17 15:04:20	25	49
146	1	63.4036	7.91105	73	49.4	347.6	30.7	50661000	2009-08-17 15:04:21	25	48
147	1	63.4038	7.91099	72	49.4	347.9	20.5	50662000	2009-08-17 15:04:22	24	48
148	1	63.4039	7.91094	72	49.4	348.2	17.3	50663000	2009-08-17 15:04:23	24	48
149	1	63.404	7.91089	71	47.4	352.1	23.5	50664000	2009-08-17 15:04:24	24	47
150	1	63.4041	7.91088	71	45.4	5.7	32.3	50665000	2009-08-17 15:04:25	24	47
151	1	63.4042	7.91094	70	47	18	41.8	50666000	2009-08-17 15:04:26	25	45
152	1	63.4044	7.91104	69	48.2	23.5	51.7	50667000	2009-08-17 15:04:27	26	43
153	1	63.4045	7.91115	68	48.2	24.2	63.1	50668000	2009-08-17 15:04:28	26	42
154	1	63.4046	7.91126	68	47.4	18.1	75.2	50669000	2009-08-17 15:04:29	25	43
155	1	63.4047	7.91131	68	43.9	359.2	87.4	50670000	2009-08-17 15:04:30	25	43
156	1	63.4048	7.91126	69	43.2	338.7	98.3	50671000	2009-08-17 15:04:31	24	45
157	1	63.4049	7.91114	70	42.2	328.3	108.4	50672000	2009-08-17 15:04:32	23	47
158	1	63.405	7.911	70	43.7	325.6	118.8	50673000	2009-08-17 15:04:33	23	47
159	1	63.405	7.91084	70	42	321.3	129	50674000	2009-08-17 15:04:34	23	47
160	1	63.4051	7.91067	70	44.6	319.9	139.5	50675000	2009-08-17 15:04:35	23	47
161	1	63.4052	7.91051	71	39.8	314.2	149.6	50676000	2009-08-17 15:04:36	23	48
162	1	63.4053	7.91035	73	39.3	312.1	158.5	50677000	2009-08-17 15:04:37	23	50
163	1	63.4053	7.91018	75	40.4	306.6	167.8	50678000	2009-08-17 15:04:38	23	52
164	1	63.4054	7.91	76	43.5	311.3	177.7	50679000	2009-08-17 15:04:39	23	53
165	1	63.4055	7.90981	78	43.7	306.7	188.6	50680000	2009-08-17 15:04:40	22	56
166	1	63.4055	7.90962	81	43.3	308	199	50681000	2009-08-17 15:04:41	23	58
167	1	63.4056	7.90943	83	42.4	311.1	209.7	50682000	2009-08-17 15:04:42	22	61
168	1	63.4057	7.90927	85	41.1	316.2	220.9	50683000	2009-08-17 15:04:43	22	63
169	1	63.4057	7.90911	88	38.9	319.5	232.1	50684000	2009-08-17 15:04:44	22	66
170	1	63.4058	7.90896	91	40.7	316	243.2	50685000	2009-08-17 15:04:45	23	68
171	1	63.4059	7.9088	93	41.7	316.6	254.2	50686000	2009-08-17 15:04:46	23	70
172	1	63.406	7.90864	96	43	320.4	265.8	50687000	2009-08-17 15:04:47	23	73
173	1	63.4061	7.9085	98	42.2	318.9	277.1	50688000	2009-08-17 15:04:48	23	75
174	1	63.4061	7.90834	100	41.5	308.2	287.7	50689000	2009-08-17 15:04:49	23	77
175	1	63.4062	7.90814	102	42.4	281	296.3	50690000	2009-08-17 15:04:50	23	79
176	1	63.4061	7.90791	105	49.3	246.5	301.7	50691000	2009-08-17 15:04:51	23	82
177	1	63.4061	7.90769	106	49.3	216.6	300.4	50692000	2009-08-17 15:04:52	24	82
178	1	63.4059	7.90757	107	49.3	194.7	292.6	50693000	2009-08-17 15:04:53	25	82
179	1	63.4058	7.90754	106	49.3	177.8	280.2	50694000	2009-08-17 15:04:54	26	80
180	1	63.4056	7.90759	107	49.3	173.4	264.8	50695000	2009-08-17 15:04:55	27	80
181	1	63.4054	7.90764	108	49.3	171.7	248.6	50696000	2009-08-17 15:04:56	27	81
182	1	63.4053	7.90772	109	49.3	171.3	233	50697000	2009-08-17 15:04:57	26	83
183	1	63.4051	7.90778	109	49.3	173.2	218.1	50698000	2009-08-17 15:04:58	25	84
184	1	63.4049	7.90782	108	49.3	173.7	205	50699000	2009-08-17 15:04:59	24	84
185	1	63.4047	7.90787	107	49.3	173.2	192.6	50700000	2009-08-17 15:05:00	24	83
186	1	63.4045	7.90792	107	49.3	171.6	181.3	50701000	2009-08-17 15:05:01	24	83
187	1	63.4043	7.90798	107	49.3	171.4	171.6	50702000	2009-08-17 15:05:02	24	83
188	1	63.4042	7.90804	106	49.3	171.9	164.5	50703000	2009-08-17 15:05:03	25	81
189	1	63.404	7.90809	105	49.3	171.9	159.4	50704000	2009-08-17 15:05:04	26	79
190	1	63.4038	7.90815	105	49.3	171.4	156.6	50705000	2009-08-17 15:05:05	28	77
191	1	63.4036	7.90821	105	49.3	171.6	155.8	50706000	2009-08-17 15:05:06	28	77
192	1	63.4035	7.90825	104	49.3	175.5	158.5	50707000	2009-08-17 15:05:07	29	75
193	1	63.4033	7.90827	104	49.3	176.4	164.3	50708000	2009-08-17 15:05:08	29	75
194	1	63.4031	7.9083	103	49.3	173.1	170.8	50709000	2009-08-17 15:05:09	30	73
195	1	63.403	7.90834	101	49.3	173.3	179.3	50710000	2009-08-17 15:05:10	31	70
196	1	63.4028	7.90836	102	49.3	177.6	190.4	50711000	2009-08-17 15:05:11	31	71
197	1	63.4026	7.90836	102	49.3	179.8	202.7	50712000	2009-08-17 15:05:12	32	70
198	1	63.4025	7.90837	101	49.3	178.4	215.6	50713000	2009-08-17 15:05:13	32	69
199	1	63.4023	7.90839	100	49.3	175.6	228.7	50714000	2009-08-17 15:05:14	31	69
200	1	63.4021	7.90841	100	49.3	173.7	242.2	50715000	2009-08-17 15:05:15	32	68
201	1	63.402	7.90846	101	49.3	171.8	255.3	50716000	2009-08-17 15:05:16	31	70
202	1	63.4018	7.90852	100	49.3	167.2	268.5	50717000	2009-08-17 15:05:17	30	70
203	1	63.4017	7.90863	100	49.3	157.1	280.1	50718000	2009-08-17 15:05:18	30	70
204	1	63.4015	7.90879	99	49.3	145.9	289.7	50719000	2009-08-17 15:05:19	30	69
205	1	63.4014	7.909	98	49.3	133.6	296	50720000	2009-08-17 15:05:20	32	66
206	1	63.4014	7.90925	97	49.3	122.8	301	50721000	2009-08-17 15:05:21	34	63
207	1	63.4013	7.90951	95	49.3	115.1	303.7	50722000	2009-08-17 15:05:22	35	60
208	1	63.4012	7.90978	92	46.5	102.2	304.6	50723000	2009-08-17 15:05:23	34	58
209	1	63.4012	7.91004	89	43.2	84.8	302	50724000	2009-08-17 15:05:24	35	54
210	1	63.4013	7.91026	85	40	65.6	296.9	50725000	2009-08-17 15:05:25	35	50
211	1	63.4013	7.91045	81	41.1	49.1	288.8	50726000	2009-08-17 15:05:26	35	46
212	1	63.4014	7.91061	77	41.7	34.7	278.7	50727000	2009-08-17 15:05:27	35	42
213	1	63.4015	7.91072	74	40.7	25.6	267.8	50728000	2009-08-17 15:05:28	35	39
214	1	63.4016	7.91081	71	40.9	19	256.5	50729000	2009-08-17 15:05:29	35	36
215	1	63.4017	7.91087	67	42.6	13.5	245	50730000	2009-08-17 15:05:30	34	33
216	1	63.4018	7.91093	63	43	11.3	233.1	50731000	2009-08-17 15:05:31	35	28
217	1	63.4019	7.91098	60	41.3	14.8	221.3	50732000	2009-08-17 15:05:32	35	25
218	1	63.402	7.91103	59	37.2	11.8	209.5	50733000	2009-08-17 15:05:33	35	24
219	1	63.4021	7.91107	57	35.2	11.9	199.6	50734000	2009-08-17 15:05:34	34	23
220	1	63.4022	7.91111	55	34.1	12.3	189.7	50735000	2009-08-17 15:05:35	33	22
221	1	63.4023	7.91115	53	34.8	13.6	180.3	50736000	2009-08-17 15:05:36	32	21
222	1	63.4024	7.91119	51	35.4	17.1	170.6	50737000	2009-08-17 15:05:37	32	19
223	1	63.4025	7.91125	50	35.4	19.8	160.9	50738000	2009-08-17 15:05:38	31	19
224	1	63.4025	7.91131	49	33.7	19	151.3	50739000	2009-08-17 15:05:39	30	19
225	1	63.4026	7.91137	47	33.5	18.1	142.7	50740000	2009-08-17 15:05:40	30	17
226	1	63.4027	7.91143	45	33.7	21.1	133.7	50741000	2009-08-17 15:05:41	30	15
227	1	63.4028	7.91151	44	31.5	24	125.7	50742000	2009-08-17 15:05:42	30	14
228	1	63.4028	7.91156	42	29.8	16.3	118	50743000	2009-08-17 15:05:43	29	13
229	1	63.4029	7.91159	40	29.6	5.4	110.5	50744000	2009-08-17 15:05:44	28	12
230	1	63.403	7.9116	39	28.9	1.5	102.8	50745000	2009-08-17 15:05:45	27	12
231	1	63.4031	7.9116	37	29.6	4	95	50746000	2009-08-17 15:05:46	27	10
232	1	63.4031	7.91162	36	28.9	9.8	87.3	50747000	2009-08-17 15:05:47	26	10
233	1	63.4032	7.91165	34	29.3	10	79.5	50748000	2009-08-17 15:05:48	26	8
234	1	63.4033	7.91168	34	29.4	6.9	71.7	50749000	2009-08-17 15:05:49	25	9
235	1	63.4034	7.91169	33	29.3	4.6	64	50750000	2009-08-17 15:05:50	24	9
236	1	63.4034	7.91171	32	28.7	5.2	56.8	50751000	2009-08-17 15:05:51	24	8
237	1	63.4035	7.91173	31	28.3	4.8	50	50752000	2009-08-17 15:05:52	24	7
238	1	63.4036	7.91175	30	28.5	3.9	43.7	50753000	2009-08-17 15:05:53	24	6
239	1	63.4036	7.91176	30	29.1	3.7	37.5	50754000	2009-08-17 15:05:54	24	6
240	1	63.4037	7.91177	29	29.4	5.4	31.9	50755000	2009-08-17 15:05:55	24	5
241	1	63.4038	7.91179	28	26.3	7	28.1	50756000	2009-08-17 15:05:56	24	4
242	1	63.4038	7.91181	27	24.8	5.7	26.5	50757000	2009-08-17 15:05:57	25	2
243	1	63.4039	7.91182	26	22.6	2.4	26.4	50758000	2009-08-17 15:05:58	25	1
244	1	63.404	7.91181	26	21.9	350.5	26.9	50759000	2009-08-17 15:05:59	24	2
245	1	63.404	7.91179	25	24.1	347.2	27.7	50760000	2009-08-17 15:06:00	24	1
246	1	63.4041	7.91174	23	25.4	345.6	29.6	50761000	2009-08-17 15:06:01	24	0
247	1	63.4041	7.91171	22	21.1	349.6	33.3	50762000	2009-08-17 15:06:02	24	0
248	1	63.4042	7.9117	22	15	0.1	36.9	50763000	2009-08-17 15:06:03	24	0
249	1	63.4042	7.91171	22	9.6	1.8	39.9	50764000	2009-08-17 15:06:04	24	0
250	1	63.4042	7.91171	22	4.4	356.7	41	50765000	2009-08-17 15:06:05	24	0
251	1	63.4042	7.9117	23	0.7	356.7	41.6	50766000	2009-08-17 15:06:06	24	0
252	1	63.4042	7.9117	23	0	356.7	41.6	50767000	2009-08-17 15:06:07	24	0
253	1	63.4042	7.9117	23	0	356.7	41.6	50768000	2009-08-17 15:06:08	24	0
254	1	63.4042	7.9117	23	0	356.7	41.6	50769000	2009-08-17 15:06:09	24	0
255	1	63.4042	7.9117	23	0	356.7	41.6	50770000	2009-08-17 15:06:10	24	0
256	1	63.4042	7.9117	23	0	356.7	41.6	50771000	2009-08-17 15:06:11	24	0
257	1	63.4042	7.9117	23	0	356.7	41.6	50772000	2009-08-17 15:06:12	24	0
258	1	63.4042	7.9117	23	0	356.7	41.6	50773000	2009-08-17 15:06:13	24	0
259	1	63.4042	7.9117	23	0	356.7	41.6	50774000	2009-08-17 15:06:14	24	0
260	1	63.4042	7.9117	23	0	356.7	41.6	50775000	2009-08-17 15:06:15	24	0
261	1	63.4042	7.91171	23	0	356.7	41.6	50776000	2009-08-17 15:06:16	24	0
262	1	63.4042	7.91171	23	0	356.7	41.6	50777000	2009-08-17 15:06:17	24	0
263	1	63.4042	7.91171	23	0	356.7	41.6	50778000	2009-08-17 15:06:18	24	0
264	1	63.4042	7.91171	23	0	356.7	41.6	50779000	2009-08-17 15:06:19	24	0
265	1	63.4042	7.91171	23	0	356.7	41.6	50780000	2009-08-17 15:06:20	24	0
266	1	63.4042	7.91171	23	0	356.7	41.6	50781000	2009-08-17 15:06:21	24	0
267	1	63.4042	7.91171	23	0	356.7	41.6	50782000	2009-08-17 15:06:22	24	0
268	1	63.4042	7.91171	23	0	356.7	41.6	50783000	2009-08-17 15:06:23	24	0
269	1	63.4042	7.91171	23	0	356.7	41.6	50784000	2009-08-17 15:06:24	24	0
270	1	63.4042	7.91171	23	0	356.7	41.6	50785000	2009-08-17 15:06:25	24	0
271	1	63.4042	7.91171	23	0	356.7	41.6	50786000	2009-08-17 15:06:26	24	0
272	1	63.4042	7.9117	23	5.7	356.7	41.7	50787000	2009-08-17 15:06:27	24	0
273	1	63.4042	7.91166	23	8.3	274.6	41.2	50788000	2009-08-17 15:06:28	24	0
274	1	63.4042	7.91161	23	8	242.4	40	50789000	2009-08-17 15:06:29	24	0
275	1	63.4042	7.91157	23	8.3	229	38.5	50790000	2009-08-17 15:06:30	24	0
276	1	63.4042	7.91153	23	8	202.9	36.7	50791000	2009-08-17 15:06:31	24	0
277	1	63.4042	7.91152	24	9.3	187	34.8	50792000	2009-08-17 15:06:32	24	0
278	1	63.4042	7.91152	24	9.1	183.6	33.1	50793000	2009-08-17 15:06:33	24	0
279	1	63.4042	7.91151	24	8	183.7	31.3	50794000	2009-08-17 15:06:34	24	0
280	1	63.4041	7.9115	25	8.9	188.8	29.1	50795000	2009-08-17 15:06:35	24	1
281	1	63.4041	7.91149	25	10.7	189.1	26.6	50796000	2009-08-17 15:06:36	24	1
282	1	63.4041	7.91148	25	11.9	192.3	23.5	50797000	2009-08-17 15:06:37	24	1
283	1	63.4041	7.91146	25	12.8	196.9	20.1	50798000	2009-08-17 15:06:38	24	1
284	1	63.404	7.91144	26	14.1	194.6	16.3	50799000	2009-08-17 15:06:39	24	2
285	1	63.404	7.91141	26	14.1	208.2	12.6	50800000	2009-08-17 15:06:40	24	2
286	1	63.404	7.91137	26	11.3	207.1	8.9	50801000	2009-08-17 15:06:41	24	2
287	1	63.404	7.91136	26	6.3	194.1	6.8	50802000	2009-08-17 15:06:42	24	2
288	1	63.404	7.91135	26	1.7	190.9	5.9	50803000	2009-08-17 15:06:43	24	2
289	1	63.4039	7.91135	26	0	190.9	5.7	50804000	2009-08-17 15:06:44	24	2
290	1	63.4039	7.91135	26	0	190.9	5.7	50805000	2009-08-17 15:06:45	24	2
291	1	63.4039	7.91135	26	0	190.9	5.7	50806000	2009-08-17 15:06:46	24	2
292	1	63.4039	7.91135	26	0	190.9	5.7	50807000	2009-08-17 15:06:47	24	2
293	1	63.4039	7.91135	26	0	190.9	5.7	50808000	2009-08-17 15:06:48	24	2
294	1	63.4039	7.91135	26	0	190.9	5.7	50809000	2009-08-17 15:06:49	24	2
295	1	63.4039	7.91135	26	0	190.9	5.7	50810000	2009-08-17 15:06:50	24	2
296	1	63.4039	7.91135	26	0	190.9	5.7	50811000	2009-08-17 15:06:51	24	2
297	1	63.4039	7.91135	26	0	190.9	5.7	50812000	2009-08-17 15:06:52	24	2
298	1	63.4039	7.91135	26	0	190.9	5.7	50813000	2009-08-17 15:06:53	24	2
299	1	63.4039	7.91135	26	0	190.9	5.7	50814000	2009-08-17 15:06:54	24	2
300	1	63.4039	7.91135	26	0	190.9	5.7	50815000	2009-08-17 15:06:55	24	2
301	1	63.4039	7.91135	26	0	190.9	5.7	50816000	2009-08-17 15:06:56	24	2
302	1	63.4039	7.91135	26	0	190.9	5.7	50817000	2009-08-17 15:06:57	24	2
303	1	63.4039	7.91135	26	0	190.9	5.7	50818000	2009-08-17 15:06:58	24	2
304	1	63.4039	7.91135	26	0	190.9	5.7	50819000	2009-08-17 15:06:59	24	2
305	1	63.4039	7.91135	26	0	190.9	5.7	50820000	2009-08-17 15:07:00	24	2
306	1	63.4039	7.91135	26	0	190.9	5.7	50821000	2009-08-17 15:07:01	24	2
307	1	63.4039	7.91135	26	0	190.9	5.7	50822000	2009-08-17 15:07:02	24	2
308	1	63.4039	7.91135	26	0	190.9	5.7	50823000	2009-08-17 15:07:03	24	2
309	1	63.4039	7.91135	26	0	190.9	5.7	50824000	2009-08-17 15:07:04	24	2
310	1	63.4039	7.91135	26	0	190.9	5.7	50825000	2009-08-17 15:07:05	24	2
311	1	63.4039	7.91135	26	0	190.9	5.7	50826000	2009-08-17 15:07:06	24	2
312	1	63.4039	7.91135	26	0	190.9	5.7	50827000	2009-08-17 15:07:07	24	2
313	1	63.4039	7.91135	26	0	190.9	5.8	50828000	2009-08-17 15:07:08	24	2
314	1	63.4039	7.91135	26	0	190.9	5.8	50829000	2009-08-17 15:07:09	24	2
315	1	63.4039	7.91135	26	0	190.9	5.7	50830000	2009-08-17 15:07:10	24	2
316	1	63.4039	7.91135	26	0	190.9	5.7	50831000	2009-08-17 15:07:11	24	2
317	1	63.4039	7.91135	26	0	190.9	5.8	50832000	2009-08-17 15:07:12	24	2
318	1	63.4039	7.91135	26	0	190.9	5.8	50833000	2009-08-17 15:07:13	24	2
319	1	63.4039	7.91135	26	0	190.9	5.8	50834000	2009-08-17 15:07:14	24	2
320	1	63.4039	7.91135	26	0	190.9	5.8	50835000	2009-08-17 15:07:15	24	2
321	2	63.404	7.91134	29	0.4	88.2	0	51272800	2009-08-17 15:14:32	24	5
322	2	63.404	7.91135	29	0.2	88.2	0.5	51273000	2009-08-17 15:14:33	24	5
323	2	63.404	7.91136	29	0.2	88.2	0.8	51274000	2009-08-17 15:14:34	24	5
324	2	63.404	7.91136	29	0	88.2	0.8	51275200	2009-08-17 15:14:35	24	5
325	2	63.404	7.91135	29	0	88.2	0.4	51276100	2009-08-17 15:14:36	24	5
326	2	63.404	7.91135	28	0	88.2	0.4	51277100	2009-08-17 15:14:37	24	4
327	2	63.404	7.91134	28	0	88.2	0.7	51278000	2009-08-17 15:14:38	24	4
328	2	63.404	7.91135	27	0	88.2	0.8	51279000	2009-08-17 15:14:39	24	3
329	2	63.404	7.91135	27	0	88.2	0.3	51280000	2009-08-17 15:14:40	24	3
330	2	63.4039	7.91135	28	0	88.2	0.6	51281000	2009-08-17 15:14:41	24	4
331	2	63.4039	7.91135	28	0	88.2	0.8	51282000	2009-08-17 15:14:42	24	4
332	2	63.4039	7.91136	28	0	88.2	0.8	51283000	2009-08-17 15:14:43	24	4
333	2	63.4039	7.91136	27	0	88.2	0.9	51284000	2009-08-17 15:14:44	24	3
334	2	63.4039	7.91136	28	0	88.2	0.8	51285000	2009-08-17 15:14:45	24	4
335	2	63.4039	7.91135	28	0	88.2	0.5	51286000	2009-08-17 15:14:46	24	4
336	2	63.4039	7.91136	27	0	88.2	0.7	51287000	2009-08-17 15:14:47	24	3
337	2	63.4039	7.91136	27	0	88.2	0.7	51288000	2009-08-17 15:14:48	24	3
338	2	63.404	7.91135	27	0	88.2	0.5	51289000	2009-08-17 15:14:49	24	3
339	2	63.404	7.91136	26	0	88.2	0.7	51290000	2009-08-17 15:14:50	24	2
340	2	63.404	7.91136	27	0	88.2	0.7	51291000	2009-08-17 15:14:51	24	3
341	2	63.404	7.91136	27	0	88.2	0.9	51292000	2009-08-17 15:14:52	24	3
342	2	63.404	7.91136	26	0	88.2	0.8	51293000	2009-08-17 15:14:53	24	2
343	2	63.404	7.91136	26	0	88.2	1.1	51294000	2009-08-17 15:14:54	24	2
344	2	63.404	7.91136	27	0	88.2	1.2	51295000	2009-08-17 15:14:55	24	3
345	2	63.404	7.91136	27	0	88.2	1.3	51296000	2009-08-17 15:14:56	24	3
346	2	63.404	7.91135	27	0	88.2	1.2	51297000	2009-08-17 15:14:57	24	3
347	2	63.404	7.91135	27	0	88.2	1.1	51298000	2009-08-17 15:14:58	24	3
348	2	63.404	7.91135	27	0	88.2	1.1	51299000	2009-08-17 15:14:59	24	3
349	2	63.404	7.91135	27	0	88.2	1	51300000	2009-08-17 15:15:00	24	3
350	2	63.404	7.91135	27	0	88.2	0.8	51301000	2009-08-17 15:15:01	24	3
351	2	63.404	7.91135	27	0	88.2	0.9	51302000	2009-08-17 15:15:02	24	3
352	2	63.404	7.91135	27	0	88.2	0.9	51303000	2009-08-17 15:15:03	24	3
353	2	63.404	7.91135	27	0	88.2	0.9	51304000	2009-08-17 15:15:04	24	3
354	2	63.404	7.91135	27	0	88.2	0.9	51305000	2009-08-17 15:15:05	24	3
355	2	63.404	7.91135	27	0	88.2	0.9	51306000	2009-08-17 15:15:06	24	3
356	2	63.404	7.91135	27	0	88.2	0.9	51307000	2009-08-17 15:15:07	24	3
357	2	63.404	7.91135	27	0	88.2	0.9	51308000	2009-08-17 15:15:08	24	3
358	2	63.404	7.91135	27	0	88.2	0.9	51309000	2009-08-17 15:15:09	24	3
359	2	63.404	7.91135	27	0	88.2	0.9	51310000	2009-08-17 15:15:10	24	3
360	2	63.404	7.91135	27	0	88.2	0.9	51311000	2009-08-17 15:15:11	24	3
361	2	63.404	7.91135	27	0	88.2	0.9	51312000	2009-08-17 15:15:12	24	3
362	2	63.404	7.91135	27	0	88.2	0.9	51313000	2009-08-17 15:15:13	24	3
363	2	63.404	7.91135	27	0	88.2	0.9	51314000	2009-08-17 15:15:14	24	3
364	2	63.404	7.91135	27	0	88.2	0.9	51315000	2009-08-17 15:15:15	24	3
365	2	63.404	7.91135	27	0	88.2	0.9	51316000	2009-08-17 15:15:16	24	3
366	2	63.404	7.91135	27	0	88.2	0.9	51317000	2009-08-17 15:15:17	24	3
367	2	63.404	7.91135	27	0	88.2	0.9	51318000	2009-08-17 15:15:18	24	3
368	2	63.404	7.91135	27	0	88.2	0.9	51319000	2009-08-17 15:15:19	24	3
369	2	63.404	7.91135	27	0	88.2	0.9	51320000	2009-08-17 15:15:20	24	3
370	2	63.404	7.91135	27	0	88.2	0.9	51321000	2009-08-17 15:15:21	24	3
371	2	63.404	7.91135	27	0	88.2	0.9	51322000	2009-08-17 15:15:22	24	3
372	2	63.404	7.91135	27	0	88.2	0.9	51323000	2009-08-17 15:15:23	24	3
373	2	63.404	7.91135	27	0	88.2	0.7	51324000	2009-08-17 15:15:24	24	3
374	2	63.404	7.91135	27	0	88.2	0.7	51325000	2009-08-17 15:15:25	24	3
375	2	63.404	7.91135	27	0	88.2	0.7	51326000	2009-08-17 15:15:26	24	3
376	2	63.404	7.91135	27	0	88.2	0.7	51327000	2009-08-17 15:15:27	24	3
377	2	63.404	7.91135	27	0	88.2	0.7	51328000	2009-08-17 15:15:28	24	3
378	2	63.404	7.91135	27	0	88.2	0.7	51329000	2009-08-17 15:15:29	24	3
379	2	63.404	7.91135	27	0	88.2	0.7	51330000	2009-08-17 15:15:30	24	3
380	2	63.404	7.91135	27	0	88.2	0.7	51331000	2009-08-17 15:15:31	24	3
381	2	63.404	7.91135	27	0	88.2	0.7	51332000	2009-08-17 15:15:32	24	3
382	2	63.404	7.91135	27	0	88.2	0.7	51333000	2009-08-17 15:15:33	24	3
383	2	63.404	7.91135	27	0	88.2	0.7	51334000	2009-08-17 15:15:34	24	3
384	2	63.404	7.91135	27	0	88.2	0.7	51335000	2009-08-17 15:15:35	24	3
385	2	63.404	7.91135	27	0	88.2	0.7	51336000	2009-08-17 15:15:36	24	3
386	2	63.404	7.91135	27	0	88.2	0.7	51337000	2009-08-17 15:15:37	24	3
387	2	63.404	7.91135	27	0	88.2	0.7	51338000	2009-08-17 15:15:38	24	3
388	2	63.404	7.91135	27	0	88.2	0.7	51339000	2009-08-17 15:15:39	24	3
389	2	63.404	7.91135	27	0	88.2	0.7	51340000	2009-08-17 15:15:40	24	3
390	2	63.404	7.91135	27	0	88.2	0.7	51341000	2009-08-17 15:15:41	24	3
391	2	63.404	7.91135	27	0	88.2	0.7	51342000	2009-08-17 15:15:42	24	3
392	2	63.404	7.91135	27	0	88.2	0.7	51343000	2009-08-17 15:15:43	24	3
393	2	63.404	7.91135	27	0	88.2	0.7	51344000	2009-08-17 15:15:44	24	3
394	2	63.404	7.91135	27	0	88.2	0.7	51345000	2009-08-17 15:15:45	24	3
395	2	63.404	7.91135	27	0	88.2	0.7	51346000	2009-08-17 15:15:46	24	3
396	2	63.404	7.91135	27	0	88.2	0.7	51347000	2009-08-17 15:15:47	24	3
397	2	63.404	7.91135	27	0	88.2	0.7	51348000	2009-08-17 15:15:48	24	3
398	2	63.404	7.91135	27	0	88.2	0.7	51349000	2009-08-17 15:15:49	24	3
399	2	63.404	7.91135	27	0	88.2	0.7	51350000	2009-08-17 15:15:50	24	3
400	2	63.404	7.91135	27	0	88.2	0.7	51351000	2009-08-17 15:15:51	24	3
401	2	63.404	7.91135	27	0	88.2	0.6	51352000	2009-08-17 15:15:52	24	3
402	2	63.404	7.91135	27	0	88.2	0.6	51353000	2009-08-17 15:15:53	24	3
403	2	63.404	7.91135	27	0	88.2	0.6	51354000	2009-08-17 15:15:54	24	3
404	2	63.404	7.91135	27	0	88.2	0.6	51355000	2009-08-17 15:15:55	24	3
405	2	63.404	7.91135	27	0	88.2	0.6	51356000	2009-08-17 15:15:56	24	3
406	2	63.404	7.91135	27	0	88.2	0.6	51357000	2009-08-17 15:15:57	24	3
407	2	63.404	7.91135	27	0	88.2	0.6	51358000	2009-08-17 15:15:58	24	3
408	2	63.404	7.91135	27	0	88.2	0.6	51359000	2009-08-17 15:15:59	24	3
409	2	63.404	7.91135	27	0	88.2	0.6	51360000	2009-08-17 15:16:00	24	3
410	2	63.404	7.91135	27	0	88.2	0.6	51361000	2009-08-17 15:16:01	24	3
411	2	63.404	7.91135	27	0	88.2	0.6	51362000	2009-08-17 15:16:02	24	3
412	2	63.404	7.91135	27	0	88.2	0.6	51363000	2009-08-17 15:16:03	24	3
413	2	63.404	7.91135	27	0	88.2	0.6	51364000	2009-08-17 15:16:04	24	3
414	2	63.404	7.91135	27	0	88.2	0.6	51365000	2009-08-17 15:16:05	24	3
415	2	63.404	7.91135	27	0	88.2	0.6	51366000	2009-08-17 15:16:06	24	3
416	2	63.404	7.91135	27	0	88.2	0.6	51367000	2009-08-17 15:16:07	24	3
417	2	63.404	7.91135	27	0	88.2	0.6	51368000	2009-08-17 15:16:08	24	3
418	2	63.404	7.91135	27	0	88.2	0.6	51369000	2009-08-17 15:16:09	24	3
419	2	63.404	7.91135	27	0	88.2	0.6	51370000	2009-08-17 15:16:10	24	3
420	2	63.404	7.91135	27	0	88.2	0.6	51371000	2009-08-17 15:16:11	24	3
421	2	63.404	7.91135	27	0	88.2	0.6	51372000	2009-08-17 15:16:12	24	3
422	2	63.404	7.91136	27	0	88.2	0.7	51373000	2009-08-17 15:16:13	24	3
423	2	63.404	7.91136	27	0	88.2	0.7	51374000	2009-08-17 15:16:14	24	3
424	2	63.404	7.91136	27	0	88.2	0.7	51375000	2009-08-17 15:16:15	24	3
425	2	63.404	7.91136	27	0	88.2	0.7	51376000	2009-08-17 15:16:16	24	3
426	2	63.404	7.91136	27	0	88.2	0.7	51377000	2009-08-17 15:16:17	24	3
427	2	63.404	7.91136	27	0	88.2	0.7	51378000	2009-08-17 15:16:18	24	3
428	2	63.404	7.91136	27	0	88.2	0.7	51379000	2009-08-17 15:16:19	24	3
429	2	63.404	7.91136	27	0	88.2	0.7	51380000	2009-08-17 15:16:20	24	3
430	2	63.404	7.91136	27	0	88.2	0.7	51381000	2009-08-17 15:16:21	24	3
431	2	63.404	7.91136	27	0	88.2	0.7	51382000	2009-08-17 15:16:22	24	3
432	2	63.404	7.91136	27	0	88.2	0.7	51383000	2009-08-17 15:16:23	24	3
433	2	63.404	7.91136	27	0	88.2	0.7	51384000	2009-08-17 15:16:24	24	3
434	2	63.404	7.91136	27	0	88.2	0.7	51385000	2009-08-17 15:16:25	24	3
435	2	63.404	7.91136	27	0	88.2	0.7	51386000	2009-08-17 15:16:26	24	3
436	2	63.404	7.91136	27	0	88.2	0.7	51387000	2009-08-17 15:16:27	24	3
437	2	63.404	7.91136	27	0	88.2	0.7	51388000	2009-08-17 15:16:28	24	3
438	2	63.404	7.91136	27	0	88.2	0.7	51389000	2009-08-17 15:16:29	24	3
439	2	63.404	7.91136	26	0	88.2	0.7	51390000	2009-08-17 15:16:30	24	2
440	2	63.404	7.91136	26	0	88.2	0.7	51391000	2009-08-17 15:16:31	24	2
441	2	63.404	7.91136	26	0	88.2	0.7	51392000	2009-08-17 15:16:32	24	2
442	2	63.404	7.91136	26	0	88.2	0.7	51393000	2009-08-17 15:16:33	24	2
443	2	63.404	7.91136	26	0	88.2	0.7	51394000	2009-08-17 15:16:34	24	2
444	2	63.404	7.91136	26	0	88.2	0.7	51395000	2009-08-17 15:16:35	24	2
445	2	63.404	7.91136	26	0	88.2	0.7	51396000	2009-08-17 15:16:36	24	2
446	2	63.404	7.91136	26	0	88.2	0.7	51397000	2009-08-17 15:16:37	24	2
447	2	63.404	7.91136	26	0	88.2	0.7	51398000	2009-08-17 15:16:38	24	2
448	2	63.404	7.91136	26	0	88.2	0.7	51399000	2009-08-17 15:16:39	24	2
449	2	63.404	7.91136	26	0	88.2	0.7	51400000	2009-08-17 15:16:40	24	2
450	2	63.404	7.91136	26	0	88.2	0.7	51401000	2009-08-17 15:16:41	24	2
451	2	63.404	7.91136	26	0	88.2	0.7	51402000	2009-08-17 15:16:42	24	2
452	2	63.404	7.91136	26	0	88.2	0.7	51403000	2009-08-17 15:16:43	24	2
453	2	63.404	7.91136	26	0	88.2	0.7	51404000	2009-08-17 15:16:44	24	2
454	2	63.404	7.91136	26	0	88.2	0.7	51405000	2009-08-17 15:16:45	24	2
455	2	63.404	7.91136	26	0	88.2	0.7	51406000	2009-08-17 15:16:46	24	2
456	2	63.404	7.91136	26	0	88.2	0.7	51407000	2009-08-17 15:16:47	24	2
457	2	63.404	7.91136	26	0	88.2	0.7	51408000	2009-08-17 15:16:48	24	2
458	2	63.404	7.91136	26	0	88.2	0.7	51409000	2009-08-17 15:16:49	24	2
459	2	63.404	7.91136	26	0	88.2	0.7	51410000	2009-08-17 15:16:50	24	2
460	2	63.404	7.91136	26	0	88.2	0.7	51411000	2009-08-17 15:16:51	24	2
461	2	63.404	7.91136	26	0	88.2	0.7	51412000	2009-08-17 15:16:52	24	2
462	2	63.404	7.91136	26	0	88.2	0.7	51413000	2009-08-17 15:16:53	24	2
529	2	63.4039	7.91136	27	0	88.2	0.8	51480000	2009-08-17 15:18:00	24	3
530	2	63.4039	7.91136	27	0	88.2	0.8	51481000	2009-08-17 15:18:01	24	3
531	2	63.4039	7.91136	27	0	88.2	0.8	51482000	2009-08-17 15:18:02	24	3
532	2	63.4039	7.91136	27	0	88.2	0.8	51483000	2009-08-17 15:18:03	24	3
533	2	63.4039	7.91136	27	0	88.2	0.8	51484000	2009-08-17 15:18:04	24	3
534	2	63.4039	7.91136	27	0	88.2	0.8	51485000	2009-08-17 15:18:05	24	3
535	2	63.4039	7.91136	27	0	88.2	0.8	51486000	2009-08-17 15:18:06	24	3
536	2	63.4039	7.91136	27	0	88.2	0.8	51487000	2009-08-17 15:18:07	24	3
537	2	63.4039	7.91136	27	0	88.2	0.8	51488000	2009-08-17 15:18:08	24	3
538	2	63.4039	7.91136	27	0	88.2	0.8	51489000	2009-08-17 15:18:09	24	3
539	2	63.4039	7.91136	27	0	88.2	0.8	51490000	2009-08-17 15:18:10	24	3
540	2	63.4039	7.91136	27	0	88.2	0.8	51491000	2009-08-17 15:18:11	24	3
541	2	63.4039	7.91136	27	0	88.2	0.8	51492000	2009-08-17 15:18:12	24	3
542	2	63.4039	7.91136	27	0	88.2	0.8	51493000	2009-08-17 15:18:13	24	3
543	2	63.4039	7.91136	27	0	88.2	0.8	51494000	2009-08-17 15:18:14	24	3
544	2	63.4039	7.91136	27	0	88.2	0.8	51495000	2009-08-17 15:18:15	24	3
545	2	63.4039	7.91136	27	0	88.2	0.8	51496000	2009-08-17 15:18:16	24	3
546	2	63.4039	7.91136	27	0	88.2	0.8	51497000	2009-08-17 15:18:17	24	3
547	2	63.4039	7.91136	27	0	88.2	0.8	51498000	2009-08-17 15:18:18	24	3
548	2	63.4039	7.91136	27	0	88.2	0.8	51499000	2009-08-17 15:18:19	24	3
549	2	63.4039	7.91136	27	0	88.2	0.8	51500000	2009-08-17 15:18:20	24	3
550	2	63.4039	7.91136	27	0	88.2	0.8	51501000	2009-08-17 15:18:21	24	3
551	2	63.4039	7.91136	27	0	88.2	0.8	51502000	2009-08-17 15:18:22	24	3
552	2	63.4039	7.91136	27	0	88.2	0.7	51503000	2009-08-17 15:18:23	24	3
553	2	63.4039	7.91136	27	0	88.2	0.7	51504000	2009-08-17 15:18:24	24	3
554	2	63.4039	7.91136	27	0	88.2	0.7	51505000	2009-08-17 15:18:25	24	3
555	2	63.4039	7.91136	27	0	88.2	0.7	51506000	2009-08-17 15:18:26	24	3
556	2	63.4039	7.91136	27	0	88.2	0.7	51507000	2009-08-17 15:18:27	24	3
557	2	63.4039	7.91136	27	0	88.2	0.7	51508000	2009-08-17 15:18:28	24	3
558	2	63.4039	7.91136	27	0	88.2	0.7	51509000	2009-08-17 15:18:29	24	3
559	2	63.4039	7.91136	27	0	88.2	0.7	51510000	2009-08-17 15:18:30	24	3
560	2	63.4039	7.91136	27	0	88.2	0.7	51511000	2009-08-17 15:18:31	24	3
561	2	63.4039	7.91136	27	0	88.2	0.8	51512000	2009-08-17 15:18:32	24	3
562	2	63.4039	7.91136	27	0	88.2	0.7	51513000	2009-08-17 15:18:33	24	3
563	2	63.4039	7.91136	27	0	88.2	0.8	51514000	2009-08-17 15:18:34	24	3
564	2	63.4039	7.91136	27	0	88.2	0.8	51515000	2009-08-17 15:18:35	24	3
565	2	63.4039	7.91136	27	0	88.2	0.8	51516000	2009-08-17 15:18:36	24	3
566	2	63.4039	7.91136	27	0	88.2	0.8	51517000	2009-08-17 15:18:37	24	3
567	2	63.4039	7.91136	27	0	88.2	0.8	51518000	2009-08-17 15:18:38	24	3
568	2	63.4039	7.91136	27	0	88.2	0.7	51519000	2009-08-17 15:18:39	24	3
569	2	63.4039	7.91136	27	0	88.2	0.8	51520000	2009-08-17 15:18:40	24	3
570	2	63.4039	7.91136	27	0	88.2	0.8	51521000	2009-08-17 15:18:41	24	3
571	2	63.4039	7.91136	27	0	88.2	0.8	51522000	2009-08-17 15:18:42	24	3
572	2	63.4039	7.91136	27	0	88.2	0.8	51523000	2009-08-17 15:18:43	24	3
573	2	63.4039	7.91136	27	0	88.2	0.8	51524000	2009-08-17 15:18:44	24	3
574	2	63.4039	7.91136	27	0	88.2	0.8	51525000	2009-08-17 15:18:45	24	3
575	2	63.4039	7.91136	27	0	88.2	0.8	51526000	2009-08-17 15:18:46	24	3
576	2	63.4039	7.91136	27	0	88.2	0.8	51527000	2009-08-17 15:18:47	24	3
577	2	63.4039	7.91136	27	0	88.2	0.8	51528000	2009-08-17 15:18:48	24	3
578	2	63.4039	7.91136	27	0	88.2	0.8	51529000	2009-08-17 15:18:49	24	3
579	2	63.4039	7.91136	27	0	88.2	0.8	51530000	2009-08-17 15:18:50	24	3
580	2	63.4039	7.91136	27	0	88.2	0.8	51531000	2009-08-17 15:18:51	24	3
581	2	63.4039	7.91136	27	0	88.2	0.7	51532000	2009-08-17 15:18:52	24	3
582	2	63.4039	7.91136	27	0	88.2	0.7	51533000	2009-08-17 15:18:53	24	3
583	2	63.4039	7.91136	27	0	88.2	0.7	51534000	2009-08-17 15:18:54	24	3
584	2	63.4039	7.91136	27	0	88.2	0.7	51535000	2009-08-17 15:18:55	24	3
585	2	63.4039	7.91136	27	0	88.2	0.7	51536000	2009-08-17 15:18:56	24	3
586	2	63.4039	7.91136	27	0	88.2	0.7	51537000	2009-08-17 15:18:57	24	3
587	2	63.4039	7.91136	27	0	88.2	0.7	51538000	2009-08-17 15:18:58	24	3
588	2	63.4039	7.91136	27	0	88.2	0.7	51539000	2009-08-17 15:18:59	24	3
589	2	63.4039	7.91136	27	0	88.2	0.7	51540000	2009-08-17 15:19:00	24	3
590	2	63.4039	7.91136	27	0	88.2	0.7	51541000	2009-08-17 15:19:01	24	3
591	2	63.4039	7.91136	27	0	88.2	0.7	51542000	2009-08-17 15:19:02	24	3
592	2	63.4039	7.91136	27	0	88.2	0.7	51543000	2009-08-17 15:19:03	24	3
593	2	63.4039	7.91136	27	0	88.2	0.7	51544000	2009-08-17 15:19:04	24	3
594	2	63.4039	7.91136	27	0	88.2	0.7	51545000	2009-08-17 15:19:05	24	3
595	2	63.4039	7.91136	27	0	88.2	0.7	51546000	2009-08-17 15:19:06	24	3
596	2	63.4039	7.91136	27	0	88.2	0.7	51547000	2009-08-17 15:19:07	24	3
597	2	63.4039	7.91136	27	0	88.2	0.7	51548000	2009-08-17 15:19:08	24	3
598	2	63.4039	7.91136	27	0	88.2	0.7	51549000	2009-08-17 15:19:09	24	3
599	2	63.4039	7.91136	27	0	88.2	0.7	51550000	2009-08-17 15:19:10	24	3
600	2	63.4039	7.91136	27	0	88.2	0.7	51551000	2009-08-17 15:19:11	24	3
601	2	63.4039	7.91136	27	0	88.2	0.7	51552000	2009-08-17 15:19:12	24	3
602	2	63.4039	7.91136	27	0	88.2	0.7	51553000	2009-08-17 15:19:13	24	3
603	2	63.4039	7.91136	27	0	88.2	0.7	51554000	2009-08-17 15:19:14	24	3
604	2	63.4039	7.91136	27	0	88.2	0.7	51555000	2009-08-17 15:19:15	24	3
605	2	63.4039	7.91136	27	0	88.2	0.7	51556000	2009-08-17 15:19:16	24	3
606	2	63.4039	7.91136	27	0	88.2	0.7	51557000	2009-08-17 15:19:17	24	3
607	2	63.4039	7.91136	27	0	88.2	0.7	51558000	2009-08-17 15:19:18	24	3
608	2	63.4039	7.91136	27	0	88.2	0.7	51559000	2009-08-17 15:19:19	24	3
609	2	63.4039	7.91136	27	0	88.2	0.7	51560000	2009-08-17 15:19:20	24	3
610	2	63.4039	7.91136	27	0	88.2	0.7	51561000	2009-08-17 15:19:21	24	3
611	2	63.4039	7.91136	27	0	88.2	0.7	51562000	2009-08-17 15:19:22	24	3
612	2	63.4039	7.91136	27	0	88.2	0.7	51563000	2009-08-17 15:19:23	24	3
613	2	63.4039	7.91136	27	0	88.2	0.7	51564000	2009-08-17 15:19:24	24	3
614	2	63.4039	7.91136	27	0	88.2	0.7	51565000	2009-08-17 15:19:25	24	3
615	2	63.4039	7.91136	27	0	88.2	0.7	51566000	2009-08-17 15:19:26	24	3
616	2	63.4039	7.91136	27	0	88.2	0.6	51567000	2009-08-17 15:19:27	24	3
617	2	63.4039	7.91136	27	0	88.2	0.6	51568000	2009-08-17 15:19:28	24	3
618	2	63.4039	7.91136	27	0	88.2	0.6	51569000	2009-08-17 15:19:29	24	3
619	2	63.4039	7.91136	27	0	88.2	0.6	51570000	2009-08-17 15:19:30	24	3
620	2	63.4039	7.91136	27	0	88.2	0.6	51571000	2009-08-17 15:19:31	24	3
621	2	63.4039	7.91136	27	0	88.2	0.6	51572000	2009-08-17 15:19:32	24	3
622	2	63.4039	7.91136	27	0	88.2	0.6	51573000	2009-08-17 15:19:33	24	3
623	2	63.4039	7.91136	27	0	88.2	0.6	51574000	2009-08-17 15:19:34	24	3
624	2	63.4039	7.91136	27	0	88.2	0.6	51575000	2009-08-17 15:19:35	24	3
625	2	63.4039	7.91136	27	0	88.2	0.6	51576000	2009-08-17 15:19:36	24	3
626	2	63.4039	7.91136	27	0	88.2	0.6	51577000	2009-08-17 15:19:37	24	3
627	2	63.4039	7.91136	27	0	88.2	0.6	51578000	2009-08-17 15:19:38	24	3
628	2	63.4039	7.91136	27	0	88.2	0.6	51579000	2009-08-17 15:19:39	24	3
629	2	63.4039	7.91136	27	0	88.2	0.6	51580000	2009-08-17 15:19:40	24	3
630	2	63.4039	7.91136	27	0	88.2	0.6	51581000	2009-08-17 15:19:41	24	3
631	2	63.4039	7.91136	27	0	88.2	0.6	51582000	2009-08-17 15:19:42	24	3
632	2	63.4039	7.91136	27	0	88.2	0.6	51583000	2009-08-17 15:19:43	24	3
633	2	63.4039	7.91136	27	0	88.2	0.6	51584000	2009-08-17 15:19:44	24	3
634	2	63.4039	7.91136	27	0	88.2	0.6	51585000	2009-08-17 15:19:45	24	3
635	2	63.4039	7.91135	27	0	88.2	0.5	51586000	2009-08-17 15:19:46	24	3
636	2	63.4039	7.91135	27	0	88.2	0.5	51587000	2009-08-17 15:19:47	24	3
637	2	63.4039	7.91135	27	0	88.2	0.5	51588000	2009-08-17 15:19:48	24	3
638	2	63.4039	7.91135	27	0	88.2	0.5	51589000	2009-08-17 15:19:49	24	3
639	2	63.4039	7.91135	27	0	88.2	0.5	51590000	2009-08-17 15:19:50	24	3
640	2	63.4039	7.91135	27	0	88.2	0.5	51591000	2009-08-17 15:19:51	24	3
641	2	63.4039	7.91135	27	0	88.2	0.5	51592000	2009-08-17 15:19:52	24	3
642	2	63.4039	7.91135	27	0	88.2	0.5	51593000	2009-08-17 15:19:53	24	3
643	2	63.4039	7.91135	27	0	88.2	0.5	51594000	2009-08-17 15:19:54	24	3
644	2	63.4039	7.91135	27	0	88.2	0.5	51595000	2009-08-17 15:19:55	24	3
645	2	63.4039	7.91135	27	0	88.2	0.5	51596000	2009-08-17 15:19:56	24	3
646	2	63.4039	7.91135	27	0	88.2	0.5	51597000	2009-08-17 15:19:57	24	3
647	2	63.4039	7.91135	27	0	88.2	0.5	51598000	2009-08-17 15:19:58	24	3
648	2	63.4039	7.91135	27	0	88.2	0.5	51599000	2009-08-17 15:19:59	24	3
649	2	63.404	7.91137	26	12.8	11.4	2	51600000	2009-08-17 15:20:00	24	2
650	2	63.404	7.91139	27	24.8	11.8	6.8	51601000	2009-08-17 15:20:01	24	3
651	2	63.4041	7.91144	28	25.9	26.8	14.3	51602000	2009-08-17 15:20:02	24	4
652	2	63.4041	7.91151	34	23.3	33.7	20.6	51603000	2009-08-17 15:20:03	24	10
653	2	63.4042	7.91157	39	24.4	25.6	27	51604000	2009-08-17 15:20:04	24	15
654	2	63.4042	7.91161	44	27.4	10.9	34.2	51605000	2009-08-17 15:20:05	24	20
655	2	63.4043	7.91163	49	23.5	357.3	41.2	51606000	2009-08-17 15:20:06	24	25
656	2	63.4044	7.91161	55	26.1	340.2	47.6	51607000	2009-08-17 15:20:07	24	31
657	2	63.4044	7.91155	59	31.9	329.2	54.1	51608000	2009-08-17 15:20:08	24	35
658	2	63.4045	7.91145	62	37.2	326.4	61.2	51609000	2009-08-17 15:20:09	23	39
659	2	63.4046	7.91133	65	41.7	325.9	70.2	51610000	2009-08-17 15:20:10	26	39
660	2	63.4047	7.91119	69	42	325	79.8	51611000	2009-08-17 15:20:11	25	44
661	2	63.4047	7.91106	74	39.8	323.9	90.2	51612000	2009-08-17 15:20:12	24	50
662	2	63.4048	7.91093	80	37.6	322.5	100.1	51613000	2009-08-17 15:20:13	24	56
663	2	63.4049	7.9108	86	38.3	324.8	109.8	51614000	2009-08-17 15:20:14	23	63
664	2	63.405	7.91068	90	42.8	328.9	120.7	51615000	2009-08-17 15:20:15	23	67
665	2	63.4051	7.91056	93	43.5	331.8	132.3	51616000	2009-08-17 15:20:16	23	70
666	2	63.4052	7.91044	97	48.5	331.5	144.7	51617000	2009-08-17 15:20:17	23	74
667	2	63.4053	7.91032	101	47	337.7	158.1	51618000	2009-08-17 15:20:18	23	78
668	2	63.4054	7.91024	107	46.3	343	170.9	51619000	2009-08-17 15:20:19	23	84
669	2	63.4055	7.91015	110	49.5	337.8	183.7	51620000	2009-08-17 15:20:20	22	88
670	2	63.4056	7.91004	113	49.6	333	197.4	51621000	2009-08-17 15:20:21	22	91
671	2	63.4057	7.90991	118	49.1	339.5	211.6	51622000	2009-08-17 15:20:22	22	96
672	2	63.4059	7.90984	123	44.4	345.8	224.6	51623000	2009-08-17 15:20:23	23	100
673	2	63.4059	7.90977	129	42.6	341.5	236.4	51624000	2009-08-17 15:20:24	23	106
674	2	63.4061	7.90968	134	45.2	331.4	248.5	51625000	2009-08-17 15:20:25	22	112
675	2	63.4061	7.90953	137	47.6	317.8	260.6	51626000	2009-08-17 15:20:26	22	115
676	2	63.4062	7.90934	140	48.7	316.4	272.9	51627000	2009-08-17 15:20:27	24	116
677	2	63.4063	7.90915	145	46.7	318.4	285.9	51628000	2009-08-17 15:20:28	22	123
678	2	63.4064	7.90899	149	46.1	322.8	298.1	51629000	2009-08-17 15:20:29	23	126
679	2	63.4065	7.90884	154	43.3	324.9	310.5	51630000	2009-08-17 15:20:30	23	131
680	2	63.4066	7.90871	159	40.2	323.5	321.3	51631000	2009-08-17 15:20:31	23	136
681	2	63.4067	7.90857	163	45.2	327.9	333	51632000	2009-08-17 15:20:32	23	140
682	2	63.4068	7.90844	166	45.4	329.4	345.8	51633000	2009-08-17 15:20:33	23	143
683	2	63.4069	7.90832	170	44.1	333.1	358.4	51634000	2009-08-17 15:20:34	23	147
684	2	63.407	7.90822	175	42.4	338.5	370.5	51635000	2009-08-17 15:20:35	23	152
685	2	63.4071	7.90814	179	40.4	337.5	381.5	51636000	2009-08-17 15:20:36	22	157
686	2	63.4072	7.90806	183	41.1	335.1	392.6	51637000	2009-08-17 15:20:37	23	160
687	2	63.4072	7.90795	187	41.7	332.4	403.8	51638000	2009-08-17 15:20:38	23	164
688	2	63.4073	7.90784	191	43.3	328.2	415.4	51639000	2009-08-17 15:20:39	22	169
689	2	63.4074	7.90771	193	49.3	325.8	427.8	51640000	2009-08-17 15:20:40	22	171
690	2	63.4075	7.90754	195	49.8	324	441.8	51641000	2009-08-17 15:20:41	22	173
691	2	63.4076	7.90738	198	49.8	327	456	51642000	2009-08-17 15:20:42	22	176
692	2	63.4078	7.90724	202	48.2	330.7	469.4	51643000	2009-08-17 15:20:43	22	180
693	2	63.4079	7.90711	207	45.7	332.3	482.7	51644000	2009-08-17 15:20:44	23	184
694	2	63.4079	7.907	211	44.8	335.3	494.9	51645000	2009-08-17 15:20:45	23	188
695	2	63.4081	7.9069	216	44.3	334.3	507.3	51646000	2009-08-17 15:20:46	23	193
696	2	63.4082	7.90678	219	48.2	331.3	519.9	51647000	2009-08-17 15:20:47	21	198
697	2	63.4083	7.90665	222	49.5	329.5	532.9	51648000	2009-08-17 15:20:48	20	202
698	2	63.4084	7.90652	225	49.5	331.5	546.5	51649000	2009-08-17 15:20:49	21	204
699	2	63.4085	7.90638	228	49.6	333.5	560.3	51650000	2009-08-17 15:20:50	20	208
700	2	63.4086	7.90626	232	48.9	334.6	573.8	51651000	2009-08-17 15:20:51	20	212
701	2	63.4087	7.90614	235	49.8	334.1	587.6	51652000	2009-08-17 15:20:52	19	216
702	2	63.4088	7.90601	237	49.8	331.1	601.3	51653000	2009-08-17 15:20:53	20	217
703	2	63.4089	7.90587	240	49.8	332.3	615.6	51654000	2009-08-17 15:20:54	19	221
704	2	63.409	7.90575	243	49.8	336.8	630	51655000	2009-08-17 15:20:55	19	224
705	2	63.4091	7.90565	247	49.8	338.3	643.9	51656000	2009-08-17 15:20:56	19	228
706	2	63.4093	7.90554	249	49.8	339	658.7	51657000	2009-08-17 15:20:57	19	230
707	2	63.4094	7.90543	249	49.8	338.7	673.5	51658000	2009-08-17 15:20:58	20	229
708	2	63.4095	7.90532	249	49.8	337.6	688.5	51659000	2009-08-17 15:20:59	18	231
709	2	63.4096	7.9052	249	49.8	338	703.7	51660000	2009-08-17 15:21:00	18	231
710	2	63.4098	7.90509	249	49.8	339.1	718.1	51661000	2009-08-17 15:21:01	18	231
711	2	63.4099	7.90498	249	49.8	336.3	732.9	51662000	2009-08-17 15:21:02	18	231
712	2	63.41	7.90486	249	49.8	335	747.4	51663000	2009-08-17 15:21:03	18	231
713	2	63.4101	7.90474	249	49.8	333.6	762.2	51664000	2009-08-17 15:21:04	18	231
714	2	63.4102	7.90461	249	49.8	332.5	777.1	51665000	2009-08-17 15:21:05	19	230
715	2	63.4104	7.90447	249	49.8	335.2	792.3	51666000	2009-08-17 15:21:06	19	230
716	2	63.4105	7.90435	249	49.8	337	807.9	51667000	2009-08-17 15:21:07	19	230
717	2	63.4106	7.90421	249	49.8	335.8	824.7	51668000	2009-08-17 15:21:08	19	230
718	2	63.4108	7.90407	249	49.8	335.6	841.9	51669000	2009-08-17 15:21:09	19	230
719	2	63.4109	7.90393	249	49.8	336.7	859.1	51670000	2009-08-17 15:21:10	20	229
720	2	63.4111	7.9038	249	49.8	336.9	875.1	51671000	2009-08-17 15:21:11	21	228
721	2	63.4112	7.90368	249	49.8	336	890	51672000	2009-08-17 15:21:12	19	230
722	2	63.4113	7.90355	249	49.8	331.2	904.5	51673000	2009-08-17 15:21:13	18	231
723	2	63.4114	7.90342	249	48	328.7	918.2	51674000	2009-08-17 15:21:14	18	231
724	2	63.4115	7.90329	249	45.6	328.3	931.2	51675000	2009-08-17 15:21:15	20	229
725	2	63.4116	7.90315	249	43.9	325.5	943.1	51676000	2009-08-17 15:21:16	20	229
726	2	63.4117	7.90301	249	43.2	319.3	955	51677000	2009-08-17 15:21:17	19	230
727	2	63.4118	7.90284	249	43	313.8	966.1	51678000	2009-08-17 15:21:18	18	231
728	2	63.4118	7.90265	249	43.5	302.4	977.4	51679000	2009-08-17 15:21:19	18	231
729	2	63.4119	7.90241	249	45.4	279.9	986.6	51680000	2009-08-17 15:21:20	19	230
730	2	63.4119	7.90214	249	49.8	255.1	992.1	51681000	2009-08-17 15:21:21	18	231
731	2	63.4118	7.90187	249	49.8	230.2	991.7	51682000	2009-08-17 15:21:22	18	231
732	2	63.4117	7.90162	249	49.8	209.9	984.9	51683000	2009-08-17 15:21:23	20	229
733	2	63.4115	7.90147	249	49.8	192.1	970.6	51684000	2009-08-17 15:21:24	19	230
734	2	63.4113	7.90143	249	49.8	180	951.2	51685000	2009-08-17 15:21:25	19	230
735	2	63.4111	7.90146	249	49.8	173.7	929.7	51686000	2009-08-17 15:21:26	19	230
736	2	63.4108	7.90153	249	49.8	167.9	908.1	51687000	2009-08-17 15:21:27	20	229
737	2	63.4106	7.90165	249	49.8	162.8	886.2	51688000	2009-08-17 15:21:28	20	229
738	2	63.4104	7.9018	249	49.8	160.5	863.3	51689000	2009-08-17 15:21:29	21	228
739	2	63.4102	7.90195	249	49.8	159.9	841.3	51690000	2009-08-17 15:21:30	21	228
740	2	63.41	7.90212	249	49.8	158	819	51691000	2009-08-17 15:21:31	21	228
741	2	63.4099	7.90231	249	49.8	153.1	796.5	51692000	2009-08-17 15:21:32	21	228
742	2	63.4097	7.90254	249	49.8	146.7	773.7	51693000	2009-08-17 15:21:33	20	229
743	2	63.4095	7.90279	249	49.8	143.1	751.7	51694000	2009-08-17 15:21:34	21	228
744	2	63.4094	7.90305	249	49.8	141	730.1	51695000	2009-08-17 15:21:35	22	227
745	2	63.4092	7.90333	249	49.8	140.2	708.3	51696000	2009-08-17 15:21:36	24	225
746	2	63.4091	7.90362	249	49.8	139.7	686.1	51697000	2009-08-17 15:21:37	21	228
747	2	63.4089	7.90391	249	49.8	139.8	663.9	51698000	2009-08-17 15:21:38	21	228
748	2	63.4087	7.9042	249	49.8	141.7	641.4	51699000	2009-08-17 15:21:39	20	229
749	2	63.4086	7.90446	249	49.8	144.2	619.7	51700000	2009-08-17 15:21:40	21	228
750	2	63.4084	7.90471	249	49.8	146.7	598	51701000	2009-08-17 15:21:41	22	227
751	2	63.4083	7.90494	249	49.8	147.9	577	51702000	2009-08-17 15:21:42	24	225
752	2	63.4081	7.90516	249	49.8	148.1	555.6	51703000	2009-08-17 15:21:43	21	228
753	2	63.4079	7.90538	249	49.8	148.2	534.9	51704000	2009-08-17 15:21:44	22	227
754	2	63.4078	7.9056	249	49.8	148.9	514	51705000	2009-08-17 15:21:45	22	227
755	2	63.4076	7.90582	249	49.8	148.5	492.9	51706000	2009-08-17 15:21:46	23	226
756	2	63.4075	7.90605	249	49.8	147.7	472.3	51707000	2009-08-17 15:21:47	22	227
757	2	63.4073	7.90627	249	49.8	147.5	451.6	51708000	2009-08-17 15:21:48	23	226
758	2	63.4072	7.90653	244	49.8	145.8	429.4	51709000	2009-08-17 15:21:49	24	220
759	2	63.407	7.90679	238	49.8	148.2	405.4	51710000	2009-08-17 15:21:50	24	214
760	2	63.4068	7.90703	233	49.8	150.7	381.7	51711000	2009-08-17 15:21:51	24	209
761	2	63.4066	7.90726	230	49.8	149.8	358.4	51712000	2009-08-17 15:21:52	24	206
762	2	63.4064	7.9075	227	49.8	148.8	335.4	51713000	2009-08-17 15:21:53	23	204
763	2	63.4062	7.90772	223	49.8	153.5	312.7	51714000	2009-08-17 15:21:54	23	200
764	2	63.4061	7.90791	218	49.8	160	290.3	51715000	2009-08-17 15:21:55	24	194
765	2	63.4059	7.90803	214	49.8	169.1	269.5	51716000	2009-08-17 15:21:56	23	191
766	2	63.4057	7.90808	212	49.8	177	250.6	51717000	2009-08-17 15:21:57	25	187
767	2	63.4055	7.90808	210	49.8	182.5	234.1	51718000	2009-08-17 15:21:58	27	183
768	2	63.4053	7.90807	207	49.8	180.3	219.5	51719000	2009-08-17 15:21:59	25	182
769	2	63.4051	7.90812	203	49.8	165.3	203.8	51720000	2009-08-17 15:22:00	24	179
770	2	63.4049	7.90831	198	49.8	147.5	184.3	51721000	2009-08-17 15:22:01	24	174
771	2	63.4048	7.90862	193	49.8	124.5	162.9	51722000	2009-08-17 15:22:02	24	169
772	2	63.4047	7.90902	186	49.8	104.4	141.1	51723000	2009-08-17 15:22:03	24	162
773	2	63.4047	7.90947	180	49.8	84.9	123	51724000	2009-08-17 15:22:04	23	157
774	2	63.4047	7.90987	175	49.8	66.3	113.9	51725000	2009-08-17 15:22:05	23	152
775	2	63.4048	7.91019	173	49.8	50.4	115.1	51726000	2009-08-17 15:22:06	23	150
776	2	63.405	7.9104	171	49.8	30.7	123.5	51727000	2009-08-17 15:22:07	23	148
777	2	63.4051	7.9105	170	49.8	8.9	136.6	51728000	2009-08-17 15:22:08	23	147
778	2	63.4053	7.91049	167	49.8	355.1	151.3	51729000	2009-08-17 15:22:09	23	144
779	2	63.4054	7.91042	164	49.8	347.2	166.8	51730000	2009-08-17 15:22:10	23	141
780	2	63.4055	7.91032	161	49.8	340.7	182.4	51731000	2009-08-17 15:22:11	23	138
781	2	63.4057	7.91021	157	49.8	339.9	197.9	51732000	2009-08-17 15:22:12	22	135
782	2	63.4058	7.91008	155	49.8	338.9	213.5	51733000	2009-08-17 15:22:13	22	133
783	2	63.4059	7.90996	154	49.5	338	228	51734000	2009-08-17 15:22:14	23	131
784	2	63.406	7.90985	152	48	338.4	241.9	51735000	2009-08-17 15:22:15	23	129
785	2	63.4061	7.90975	151	46.7	338.8	255	51736000	2009-08-17 15:22:16	22	129
786	2	63.4062	7.90965	149	46.5	336.3	267.9	51737000	2009-08-17 15:22:17	22	127
787	2	63.4063	7.90954	147	46.3	333.2	280.6	51738000	2009-08-17 15:22:18	22	125
788	2	63.4064	7.90943	145	47	333.5	292.6	51739000	2009-08-17 15:22:19	22	123
789	2	63.4065	7.90933	144	46.3	337.2	305.5	51740000	2009-08-17 15:22:20	23	121
790	2	63.4066	7.90923	143	45	337.6	317.9	51741000	2009-08-17 15:22:21	23	120
791	2	63.4068	7.90913	142	44.8	336.3	330.5	51742000	2009-08-17 15:22:22	23	119
792	2	63.4068	7.90902	142	45.2	333.3	343.2	51743000	2009-08-17 15:22:23	24	118
793	2	63.407	7.90891	141	45.6	332.2	355.4	51744000	2009-08-17 15:22:24	23	118
794	2	63.4071	7.9088	140	46.1	333.6	368.3	51745000	2009-08-17 15:22:25	22	118
795	2	63.4072	7.90869	138	46.7	335.5	381.6	51746000	2009-08-17 15:22:26	22	116
796	2	63.4073	7.90857	138	43.5	337.4	394.3	51747000	2009-08-17 15:22:27	22	116
797	2	63.4074	7.90846	139	41.3	333.1	405.9	51748000	2009-08-17 15:22:28	22	117
798	2	63.4074	7.90835	140	40.6	328	417.1	51749000	2009-08-17 15:22:29	22	118
799	2	63.4075	7.90823	140	42.6	327.9	427.9	51750000	2009-08-17 15:22:30	22	118
800	2	63.4076	7.90811	140	43.9	331.1	439.4	51751000	2009-08-17 15:22:31	22	118
801	2	63.4077	7.908	140	43	335	450.9	51752000	2009-08-17 15:22:32	22	118
802	2	63.4078	7.90791	141	42	341.6	462.7	51753000	2009-08-17 15:22:33	22	119
803	2	63.4079	7.90785	142	42	346	474.2	51754000	2009-08-17 15:22:34	22	120
804	2	63.408	7.90777	142	43.9	339.9	486.4	51755000	2009-08-17 15:22:35	22	120
805	2	63.4081	7.90766	142	46.9	332.9	499	51756000	2009-08-17 15:22:36	22	120
806	2	63.4082	7.90754	142	47.8	333.8	512.4	51757000	2009-08-17 15:22:37	22	120
807	2	63.4083	7.90744	142	47.2	335.3	525.4	51758000	2009-08-17 15:22:38	21	121
808	2	63.4085	7.90734	142	47.4	336.6	538.5	51759000	2009-08-17 15:22:39	20	122
809	2	63.4086	7.90724	142	47.6	338.6	551.7	51760000	2009-08-17 15:22:40	20	122
810	2	63.4087	7.90715	141	48.7	335.4	565	51761000	2009-08-17 15:22:41	20	121
811	2	63.4088	7.90702	140	49.5	328.8	578.3	51762000	2009-08-17 15:22:42	19	121
812	2	63.4089	7.90687	139	49.5	327.2	592.1	51763000	2009-08-17 15:22:43	19	120
813	2	63.409	7.90671	139	49.8	325.2	605.2	51764000	2009-08-17 15:22:44	19	120
814	2	63.4091	7.90655	139	49.3	323.9	618.6	51765000	2009-08-17 15:22:45	18	121
815	2	63.4092	7.90639	138	48.9	328.8	632.7	51766000	2009-08-17 15:22:46	18	120
816	2	63.4093	7.90626	139	48.5	328.8	646.3	51767000	2009-08-17 15:22:47	18	121
817	2	63.4094	7.90612	140	47.2	328.4	659.3	51768000	2009-08-17 15:22:48	18	122
818	2	63.4095	7.906	141	45.6	331	671.8	51769000	2009-08-17 15:22:49	18	123
819	2	63.4096	7.90587	142	43.9	333.6	684.2	51770000	2009-08-17 15:22:50	18	124
820	2	63.4097	7.90578	143	43	337.6	696.1	51771000	2009-08-17 15:22:51	18	125
821	2	63.4098	7.90569	144	44.1	338	708	51772000	2009-08-17 15:22:52	18	126
822	2	63.4099	7.90558	144	46.5	335.3	720.9	51773000	2009-08-17 15:22:53	18	126
823	2	63.41	7.90548	145	44.3	333.7	733.7	51774000	2009-08-17 15:22:54	18	127
824	2	63.4101	7.90537	146	44.1	331.8	746.3	51775000	2009-08-17 15:22:55	19	127
825	2	63.4102	7.90525	147	46.9	330.4	759	51776000	2009-08-17 15:22:56	17	130
826	2	63.4103	7.90512	149	44.8	330.1	771.7	51777000	2009-08-17 15:22:57	17	132
827	2	63.4104	7.90499	151	41.9	329.8	783.9	51778000	2009-08-17 15:22:58	18	133
828	2	63.4105	7.90487	153	42.2	329.1	795.7	51779000	2009-08-17 15:22:59	17	136
829	2	63.4106	7.90475	155	42.6	329.9	807.3	51780000	2009-08-17 15:23:00	17	138
830	2	63.4107	7.90464	156	43.3	331.1	819	51781000	2009-08-17 15:23:01	17	139
831	2	63.4108	7.90451	158	45.2	327.5	831	51782000	2009-08-17 15:23:02	17	141
832	2	63.4109	7.90436	159	45	325.4	843.5	51783000	2009-08-17 15:23:03	19	140
833	2	63.4109	7.90423	160	46.5	326	855.4	51784000	2009-08-17 15:23:04	19	141
834	2	63.411	7.90409	160	45.9	325.8	867.4	51785000	2009-08-17 15:23:05	19	141
835	2	63.4111	7.90394	162	46.1	328.1	880.6	51786000	2009-08-17 15:23:06	19	143
836	2	63.4112	7.90382	163	45.9	330.6	892.7	51787000	2009-08-17 15:23:07	18	145
837	2	63.4113	7.90369	164	45.4	330.1	905.4	51788000	2009-08-17 15:23:08	18	146
838	2	63.4114	7.90356	165	45.4	328.9	918.5	51789000	2009-08-17 15:23:09	18	147
839	2	63.4115	7.90344	166	45.2	330.5	930.5	51790000	2009-08-17 15:23:10	20	146
840	2	63.4116	7.90332	167	45	333.1	943.1	51791000	2009-08-17 15:23:11	21	146
841	2	63.4117	7.90321	168	44.8	337.5	955.3	51792000	2009-08-17 15:23:12	20	148
842	2	63.4118	7.90311	169	43.9	337.5	968.1	51793000	2009-08-17 15:23:13	20	149
843	2	63.4119	7.903	170	44.6	334.8	980.5	51794000	2009-08-17 15:23:14	21	149
844	2	63.412	7.90288	171	45.7	331.7	993.6	51795000	2009-08-17 15:23:15	18	153
845	2	63.4121	7.90276	171	44.8	330.2	1006.1	51796000	2009-08-17 15:23:16	18	153
846	2	63.4122	7.90264	172	44.6	330.7	1018.4	51797000	2009-08-17 15:23:17	18	154
847	2	63.4124	7.90252	174	44.8	335.6	1031.7	51798000	2009-08-17 15:23:18	18	156
848	2	63.4124	7.90242	175	43.9	338.7	1044.3	51799000	2009-08-17 15:23:19	17	158
849	2	63.4126	7.90233	177	43	337.7	1056.3	51800000	2009-08-17 15:23:20	17	160
850	2	63.4126	7.90223	178	42	333.8	1067.7	51801000	2009-08-17 15:23:21	18	160
851	2	63.4127	7.90212	179	42.4	330.9	1079.2	51802000	2009-08-17 15:23:22	17	162
852	2	63.4128	7.90201	181	43	329.5	1091	51803000	2009-08-17 15:23:23	18	163
853	2	63.4129	7.90189	182	43.2	327.4	1103.2	51804000	2009-08-17 15:23:24	18	164
854	2	63.413	7.90176	183	43.9	326.1	1115	51805000	2009-08-17 15:23:25	18	165
855	2	63.4131	7.90163	184	45.2	329.9	1126.8	51806000	2009-08-17 15:23:26	18	166
856	2	63.4132	7.90152	184	45	332.3	1138.3	51807000	2009-08-17 15:23:27	18	166
857	2	63.4133	7.90141	185	44.4	333.2	1150.5	51808000	2009-08-17 15:23:28	16	169
858	2	63.4134	7.9013	186	45.6	329.3	1163.3	51809000	2009-08-17 15:23:29	16	170
859	2	63.4135	7.90116	187	45.2	326.2	1176.2	51810000	2009-08-17 15:23:30	15	172
860	2	63.4136	7.901	188	44.8	321.3	1188.7	51811000	2009-08-17 15:23:31	14	174
861	2	63.4137	7.90083	190	45	317.3	1201.1	51812000	2009-08-17 15:23:32	13	177
862	2	63.4138	7.90066	191	44.6	317.4	1213	51813000	2009-08-17 15:23:33	12	179
863	2	63.4138	7.9005	192	44.6	319.2	1225.1	51814000	2009-08-17 15:23:34	12	180
864	2	63.4139	7.90033	193	45	319.4	1237.4	51815000	2009-08-17 15:23:35	12	181
865	2	63.414	7.90017	196	43.7	316.8	1248.5	51816000	2009-08-17 15:23:36	12	184
866	2	63.4141	7.90001	198	42.2	316.5	1259.8	51817000	2009-08-17 15:23:37	12	186
867	2	63.4142	7.89985	199	41.7	318.5	1271	51818000	2009-08-17 15:23:38	12	187
868	2	63.4142	7.89971	201	42.2	321.4	1282.3	51819000	2009-08-17 15:23:39	13	188
869	2	63.4143	7.89957	203	42.2	320.2	1293.6	51820000	2009-08-17 15:23:40	13	190
870	2	63.4144	7.89942	205	40	321.2	1304.6	51821000	2009-08-17 15:23:41	14	191
871	2	63.4145	7.89928	207	42	322.6	1316	51822000	2009-08-17 15:23:42	15	192
872	2	63.4146	7.89913	209	43.3	321.4	1327.5	51823000	2009-08-17 15:23:43	18	191
873	2	63.4147	7.89897	211	44.8	320.6	1339.8	51824000	2009-08-17 15:23:44	16	195
874	2	63.4147	7.89881	213	46.1	319.3	1352.2	51825000	2009-08-17 15:23:45	16	197
875	2	63.4148	7.89862	215	44.6	316.4	1365.2	51826000	2009-08-17 15:23:46	16	199
876	2	63.4149	7.89844	218	43.7	316.1	1377.9	51827000	2009-08-17 15:23:47	15	203
877	2	63.415	7.89827	220	43.3	315.9	1389.6	51828000	2009-08-17 15:23:48	16	204
878	2	63.4151	7.89811	222	43.2	313.5	1400.8	51829000	2009-08-17 15:23:49	16	206
879	2	63.4151	7.89795	223	43.2	318.6	1412	51830000	2009-08-17 15:23:50	15	208
880	2	63.4152	7.89781	223	44.3	324.5	1423.5	51831000	2009-08-17 15:23:51	15	208
881	2	63.4153	7.89767	223	43.9	326.4	1435.5	51832000	2009-08-17 15:23:52	15	208
882	2	63.4154	7.89754	223	42.6	327.2	1447.5	51833000	2009-08-17 15:23:53	14	209
883	2	63.4155	7.89743	222	43.2	332.2	1459	51834000	2009-08-17 15:23:54	13	209
884	2	63.4156	7.89735	220	40.7	343.8	1470	51835000	2009-08-17 15:23:55	13	207
885	2	63.4157	7.89731	218	43.2	358.8	1480.5	51836000	2009-08-17 15:23:56	12	206
886	2	63.4158	7.89734	216	36.9	10.8	1489.7	51837000	2009-08-17 15:23:57	11	205
887	2	63.4159	7.89734	217	35.7	0.7	1498.7	51838000	2009-08-17 15:23:58	12	205
888	2	63.416	7.89731	217	35.7	348.3	1508.1	51839000	2009-08-17 15:23:59	12	205
889	2	63.4161	7.89725	218	35.7	331.5	1517.8	51840000	2009-08-17 15:24:00	11	207
890	2	63.4161	7.89712	217	34.1	311.6	1527.1	51841000	2009-08-17 15:24:01	12	205
891	2	63.4162	7.89691	215	47.4	286.3	1535.9	51842000	2009-08-17 15:24:02	15	200
892	2	63.4162	7.89662	213	47.4	269.9	1544.6	51843000	2009-08-17 15:24:03	16	197
893	2	63.4162	7.89629	213	47.4	265.9	1552.2	51844000	2009-08-17 15:24:04	16	197
894	2	63.4162	7.89595	214	47.4	256.4	1559	51845000	2009-08-17 15:24:05	15	199
895	2	63.4161	7.89562	214	47.4	247.1	1562.5	51846000	2009-08-17 15:24:06	13	201
896	2	63.416	7.89532	214	47.4	239.5	1563.2	51847000	2009-08-17 15:24:07	13	201
897	2	63.416	7.89503	214	47.4	235.9	1562.6	51848000	2009-08-17 15:24:08	13	201
898	2	63.4159	7.89475	214	47.4	231.4	1560.5	51849000	2009-08-17 15:24:09	13	201
899	2	63.4158	7.89447	214	47.4	231.8	1558.9	51850000	2009-08-17 15:24:10	10	204
900	2	63.4157	7.89419	215	47.4	222.7	1556.3	51851000	2009-08-17 15:24:11	8	207
901	2	63.4155	7.89398	216	47.4	210.1	1549.9	51852000	2009-08-17 15:24:12	8	208
902	2	63.4154	7.89384	216	47.4	196.8	1539.7	51853000	2009-08-17 15:24:13	8	208
903	2	63.4152	7.89377	214	47.4	185.7	1526.3	51854000	2009-08-17 15:24:14	8	206
904	2	63.415	7.89376	213	47.4	178.3	1510.5	51855000	2009-08-17 15:24:15	9	204
905	2	63.4149	7.89379	211	47.4	171.1	1493.1	51856000	2009-08-17 15:24:16	10	201
906	2	63.4147	7.89388	211	47.4	167	1474.5	51857000	2009-08-17 15:24:17	9	202
907	2	63.4145	7.89398	210	47.4	166.3	1455.5	51858000	2009-08-17 15:24:18	9	201
908	2	63.4143	7.89408	211	47.4	162.8	1436.2	51859000	2009-08-17 15:24:19	9	202
909	2	63.4141	7.89422	210	47.4	160.4	1416.1	51860000	2009-08-17 15:24:20	8	202
910	2	63.4139	7.89437	211	47.4	157.3	1395.9	51861000	2009-08-17 15:24:21	9	202
911	2	63.4138	7.89454	210	47.4	152.5	1376.3	51862000	2009-08-17 15:24:22	10	200
912	2	63.4136	7.89475	210	47.4	148.4	1355.7	51863000	2009-08-17 15:24:23	10	200
913	2	63.4135	7.89497	209	47.4	151	1334.2	51864000	2009-08-17 15:24:24	11	198
914	2	63.4133	7.89516	209	47.4	153.9	1314.3	51865000	2009-08-17 15:24:25	13	196
915	2	63.4131	7.89532	210	47.4	155.2	1295.2	51866000	2009-08-17 15:24:26	15	195
916	2	63.413	7.8955	210	47.4	153.4	1275.6	51867000	2009-08-17 15:24:27	17	193
917	2	63.4128	7.89568	209	47.4	151.6	1255.8	51868000	2009-08-17 15:24:28	16	193
918	2	63.4126	7.89587	208	47.4	151.6	1236.2	51869000	2009-08-17 15:24:29	18	190
919	2	63.4125	7.89607	207	47.4	151	1215.9	51870000	2009-08-17 15:24:30	22	185
920	2	63.4123	7.89628	207	47.4	150.4	1195.6	51871000	2009-08-17 15:24:31	22	185
921	2	63.4122	7.89649	208	47.4	150.4	1175	51872000	2009-08-17 15:24:32	25	183
922	2	63.412	7.89668	208	47.4	152.8	1154.7	51873000	2009-08-17 15:24:33	25	183
923	2	63.4118	7.89685	208	47.4	155.1	1135.8	51874000	2009-08-17 15:24:34	26	182
924	2	63.4117	7.89703	209	47.4	151.5	1116.7	51875000	2009-08-17 15:24:35	27	182
925	2	63.4115	7.89724	208	47.4	146.2	1097	51876000	2009-08-17 15:24:36	28	180
926	2	63.4114	7.8975	207	47.4	143.3	1076.3	51877000	2009-08-17 15:24:37	25	182
927	2	63.4113	7.89773	206	47.4	141.7	1057.3	51878000	2009-08-17 15:24:38	23	183
928	2	63.4111	7.89796	205	47.4	141.3	1038.3	51879000	2009-08-17 15:24:39	21	184
929	2	63.411	7.8982	204	47.4	142.3	1018.8	51880000	2009-08-17 15:24:40	20	184
930	2	63.4108	7.89842	204	47.4	142	1000.4	51881000	2009-08-17 15:24:41	20	184
931	2	63.4107	7.89865	204	47.4	142	981.5	51882000	2009-08-17 15:24:42	21	183
932	2	63.4106	7.89888	204	47.4	142.5	962.7	51883000	2009-08-17 15:24:43	21	183
933	2	63.4104	7.89911	204	47.4	143	943.9	51884000	2009-08-17 15:24:44	20	184
934	2	63.4103	7.89934	205	47.4	141	925.8	51885000	2009-08-17 15:24:45	20	185
935	2	63.4102	7.89957	204	47.4	141.2	907.1	51886000	2009-08-17 15:24:46	19	185
936	2	63.41	7.89982	204	47.4	141.3	887.5	51887000	2009-08-17 15:24:47	21	183
937	2	63.4099	7.90006	205	47.4	143.6	867.4	51888000	2009-08-17 15:24:48	21	184
938	2	63.4098	7.90028	206	47.4	144.7	848.7	51889000	2009-08-17 15:24:49	22	184
939	2	63.4096	7.9005	208	47.4	143.9	830.2	51890000	2009-08-17 15:24:50	23	185
940	2	63.4095	7.90072	209	47.4	145.4	811	51891000	2009-08-17 15:24:51	23	186
941	2	63.4093	7.90092	211	47.4	147.7	792.9	51892000	2009-08-17 15:24:52	24	187
942	2	63.4092	7.90111	213	47.4	148.2	774.4	51893000	2009-08-17 15:24:53	26	187
943	2	63.4091	7.90131	215	47.4	147.7	756.4	51894000	2009-08-17 15:24:54	24	191
944	2	63.4089	7.90149	215	47.4	151.9	738.5	51895000	2009-08-17 15:24:55	22	193
945	2	63.4088	7.90167	215	47.4	155	720.5	51896000	2009-08-17 15:24:56	21	194
946	2	63.4086	7.90183	215	47.4	153.3	703.3	51897000	2009-08-17 15:24:57	20	195
947	2	63.4085	7.90201	213	47.4	148.5	685.1	51898000	2009-08-17 15:24:58	21	192
948	2	63.4083	7.90224	211	47.4	143.8	665.7	51899000	2009-08-17 15:24:59	20	191
949	2	63.4082	7.90248	208	47.4	138.2	646.2	51900000	2009-08-17 15:25:00	21	187
950	2	63.4081	7.90275	207	47.4	136.4	626.5	51901000	2009-08-17 15:25:01	21	186
951	2	63.4079	7.90301	207	47.4	135.8	607.4	51902000	2009-08-17 15:25:02	21	186
952	2	63.4078	7.90327	205	47.4	136.3	588.1	51903000	2009-08-17 15:25:03	21	184
953	2	63.4077	7.90353	204	47.4	136.1	569.3	51904000	2009-08-17 15:25:04	21	183
954	2	63.4076	7.90379	203	47.4	134.9	550.7	51905000	2009-08-17 15:25:05	22	181
955	2	63.4074	7.90406	202	47.4	135.7	531.3	51906000	2009-08-17 15:25:06	23	179
956	2	63.4073	7.90434	201	47.4	135.7	511.9	51907000	2009-08-17 15:25:07	24	177
957	2	63.4072	7.90461	199	47.4	135.7	492.6	51908000	2009-08-17 15:25:08	24	175
958	2	63.4071	7.90486	199	47.4	139.4	474.5	51909000	2009-08-17 15:25:09	24	175
959	2	63.4069	7.90509	198	47.4	146.3	455.9	51910000	2009-08-17 15:25:10	24	174
960	2	63.4068	7.90528	198	47.4	154	437	51911000	2009-08-17 15:25:11	24	174
961	2	63.4066	7.90545	197	47.4	155.9	419	51912000	2009-08-17 15:25:12	24	173
962	2	63.4065	7.90559	197	47.4	157.6	401.9	51913000	2009-08-17 15:25:13	24	173
963	2	63.4063	7.90574	195	47.4	159.8	384.6	51914000	2009-08-17 15:25:14	24	171
964	2	63.4062	7.90587	194	47.4	160.9	367.4	51915000	2009-08-17 15:25:15	24	170
965	2	63.406	7.906	193	47.4	161.4	351.2	51916000	2009-08-17 15:25:16	25	168
966	2	63.4059	7.90612	191	47.4	160.5	335.1	51917000	2009-08-17 15:25:17	25	166
967	2	63.4057	7.90625	190	47.4	160.7	319.3	51918000	2009-08-17 15:25:18	25	165
968	2	63.4055	7.90637	188	47.4	161.2	304.1	51919000	2009-08-17 15:25:19	25	163
969	2	63.4054	7.90649	185	47.4	157.1	289.2	51920000	2009-08-17 15:25:20	26	159
970	2	63.4052	7.90667	182	47.4	149.5	272.6	51921000	2009-08-17 15:25:21	26	156
971	2	63.4051	7.90689	180	47.4	139.4	255.2	51922000	2009-08-17 15:25:22	27	153
972	2	63.405	7.90716	178	47.4	128.2	237	51923000	2009-08-17 15:25:23	26	152
973	2	63.4049	7.90747	175	47.4	118.4	218.2	51924000	2009-08-17 15:25:24	25	150
974	2	63.4048	7.9078	173	47.4	105.5	200.6	51925000	2009-08-17 15:25:25	24	149
975	2	63.4048	7.90813	170	47.4	91.3	185.1	51926000	2009-08-17 15:25:26	25	145
976	2	63.4048	7.90845	168	47.4	75.3	172.4	51927000	2009-08-17 15:25:27	24	144
977	2	63.4049	7.90871	164	47.4	58.6	165.1	51928000	2009-08-17 15:25:28	24	140
978	2	63.4049	7.90893	161	48.7	44.3	162.3	51929000	2009-08-17 15:25:29	23	138
979	2	63.405	7.90909	160	46.3	31.6	163.6	51930000	2009-08-17 15:25:30	25	135
980	2	63.4051	7.90921	158	43.7	21.3	168.1	51931000	2009-08-17 15:25:31	25	133
981	2	63.4052	7.90927	156	42.8	7.6	175.4	51932000	2009-08-17 15:25:32	24	132
982	2	63.4053	7.90928	153	42.4	359.5	185.1	51933000	2009-08-17 15:25:33	24	129
983	2	63.4054	7.90927	150	42	355.4	195.2	51934000	2009-08-17 15:25:34	22	128
984	2	63.4055	7.90923	148	41.3	349.9	206.2	51935000	2009-08-17 15:25:35	22	126
985	2	63.4056	7.90918	146	39.6	348.1	217.3	51936000	2009-08-17 15:25:36	22	124
986	2	63.4057	7.90914	144	37	343.3	227.8	51937000	2009-08-17 15:25:37	23	121
987	2	63.4058	7.90908	142	36.7	340.5	237.8	51938000	2009-08-17 15:25:38	22	120
988	2	63.4059	7.909	139	37.8	333.7	247.8	51939000	2009-08-17 15:25:39	22	117
989	2	63.406	7.9089	137	40	332	259	51940000	2009-08-17 15:25:40	24	113
990	2	63.4061	7.90878	134	41.9	331	271.1	51941000	2009-08-17 15:25:41	23	111
991	2	63.4062	7.90867	132	42	328.4	283.1	51942000	2009-08-17 15:25:42	23	109
992	2	63.4063	7.90855	129	42.2	329.4	294.7	51943000	2009-08-17 15:25:43	23	106
993	2	63.4064	7.90845	127	40.4	336.5	306	51944000	2009-08-17 15:25:44	23	104
994	2	63.4065	7.90838	124	40.9	345.5	317.4	51945000	2009-08-17 15:25:45	23	101
995	2	63.4066	7.90832	121	41.1	347.3	328.4	51946000	2009-08-17 15:25:46	23	98
996	2	63.4067	7.90828	118	42.2	347.9	339.3	51947000	2009-08-17 15:25:47	23	95
997	2	63.4068	7.90823	115	43.2	351.6	350.6	51948000	2009-08-17 15:25:48	23	92
998	2	63.4069	7.90821	112	43.7	356.4	362.1	51949000	2009-08-17 15:25:49	23	89
999	2	63.407	7.9082	111	41.1	358.8	373.5	51950000	2009-08-17 15:25:50	23	88
1000	2	63.4071	7.9082	109	39.3	359.9	383.7	51951000	2009-08-17 15:25:51	23	86
1001	2	63.4072	7.9082	106	39.3	0.9	393.3	51952000	2009-08-17 15:25:52	22	84
1002	2	63.4073	7.9082	103	40.6	359.3	403	51953000	2009-08-17 15:25:53	22	81
1003	2	63.4074	7.90819	99	42.6	356.5	413.8	51954000	2009-08-17 15:25:54	22	77
1004	2	63.4075	7.90818	96	40.9	356.5	424.7	51955000	2009-08-17 15:25:55	22	74
1005	2	63.4076	7.90816	95	37.6	356	434.8	51956000	2009-08-17 15:25:56	21	74
1006	2	63.4077	7.90814	92	36.5	353.7	444.7	51957000	2009-08-17 15:25:57	22	70
1007	2	63.4078	7.9081	91	35.6	344.7	454.8	51958000	2009-08-17 15:25:58	22	69
1008	2	63.4079	7.90803	88	35.4	336.2	464.9	51959000	2009-08-17 15:25:59	22	66
1009	2	63.4079	7.90794	86	35.2	330	474.9	51960000	2009-08-17 15:26:00	22	64
1010	2	63.408	7.90783	85	33	320.2	484.3	51961000	2009-08-17 15:26:01	22	63
1011	2	63.4081	7.9077	84	32.2	301	491.8	51962000	2009-08-17 15:26:02	23	61
1012	2	63.4081	7.90752	83	36.1	276.5	498.7	51963000	2009-08-17 15:26:03	23	60
1013	2	63.4081	7.90732	82	39.8	253.3	501.5	51964000	2009-08-17 15:26:04	24	58
1014	2	63.408	7.9071	81	44.1	232.3	500.8	51965000	2009-08-17 15:26:05	23	58
1015	2	63.4079	7.90692	80	49.3	213.3	496.1	51966000	2009-08-17 15:26:06	23	57
1016	2	63.4078	7.90679	79	49.5	195.5	487.4	51967000	2009-08-17 15:26:07	23	56
1017	2	63.4077	7.90675	78	49.6	184.9	476.4	51968000	2009-08-17 15:26:08	23	55
1018	2	63.4076	7.90675	76	49.5	175.8	463.9	51969000	2009-08-17 15:26:09	23	53
1019	2	63.4074	7.90679	74	49.5	168.9	449.8	51970000	2009-08-17 15:26:10	23	51
1020	2	63.4073	7.90684	72	49.5	168.5	435.8	51971000	2009-08-17 15:26:11	23	49
1021	2	63.4072	7.9069	71	49.5	170.6	421	51972000	2009-08-17 15:26:12	24	47
1022	2	63.407	7.90698	69	49.5	163.6	406.2	51973000	2009-08-17 15:26:13	24	45
1023	2	63.4069	7.90708	68	49.5	159.6	390.5	51974000	2009-08-17 15:26:14	24	44
1024	2	63.4068	7.90719	67	49.5	157.1	374.9	51975000	2009-08-17 15:26:15	24	43
1025	2	63.4066	7.9073	66	49.5	159.6	360.1	51976000	2009-08-17 15:26:16	24	42
1026	2	63.4065	7.90741	65	49.5	161	345.4	51977000	2009-08-17 15:26:17	24	41
1027	2	63.4064	7.90751	64	49.5	162.3	331	51978000	2009-08-17 15:26:18	23	41
1028	2	63.4063	7.9076	63	49.5	161.9	317.2	51979000	2009-08-17 15:26:19	23	40
1029	2	63.4061	7.9077	61	49.5	158.5	303.1	51980000	2009-08-17 15:26:20	24	37
1030	2	63.406	7.90781	60	49.5	156.3	288.3	51981000	2009-08-17 15:26:21	24	36
1031	2	63.4059	7.90793	60	49.5	153.4	274	51982000	2009-08-17 15:26:22	24	36
1032	2	63.4058	7.90805	59	49.5	156	260.2	51983000	2009-08-17 15:26:23	23	36
1033	2	63.4056	7.90818	59	49.5	152.8	246	51984000	2009-08-17 15:26:24	24	35
1034	2	63.4055	7.9083	59	49.5	154.6	231.7	51985000	2009-08-17 15:26:25	24	35
1035	2	63.4054	7.90843	58	49.5	155.4	217	51986000	2009-08-17 15:26:26	24	34
1036	2	63.4053	7.90855	58	49.5	155.7	203.3	51987000	2009-08-17 15:26:27	24	34
1037	2	63.4052	7.90866	56	49.5	158.2	190.1	51988000	2009-08-17 15:26:28	25	31
1038	2	63.405	7.90878	56	49.5	158.8	176.6	51989000	2009-08-17 15:26:29	26	30
1039	2	63.4049	7.90889	55	49.5	161.1	163.3	51990000	2009-08-17 15:26:30	24	31
1040	2	63.4048	7.90899	55	49.5	163.4	150.5	51991000	2009-08-17 15:26:31	23	32
1041	2	63.4047	7.90906	55	49.5	168.5	139.8	51992000	2009-08-17 15:26:32	23	32
1042	2	63.4046	7.90909	56	49.5	175.6	130.7	51993000	2009-08-17 15:26:33	24	32
1043	2	63.4044	7.90909	57	48.7	182.3	124.4	51994000	2009-08-17 15:26:34	24	33
1044	2	63.4043	7.90907	57	48.7	186.8	120.3	51995000	2009-08-17 15:26:35	23	34
1045	2	63.4042	7.90904	56	49.8	183.6	117.5	51996000	2009-08-17 15:26:36	24	32
1046	2	63.404	7.90902	56	49.8	181.8	116.2	51997000	2009-08-17 15:26:37	25	31
1047	2	63.4039	7.909	55	49.8	182.8	116.5	51998000	2009-08-17 15:26:38	26	29
1048	2	63.4038	7.90898	56	49.8	187.5	118.9	51999000	2009-08-17 15:26:39	27	29
1049	2	63.4037	7.90891	57	47	197	124.7	52000000	2009-08-17 15:26:40	28	29
1050	2	63.4036	7.90883	58	43.3	205.1	132.1	52001000	2009-08-17 15:26:41	28	30
1051	2	63.4035	7.90872	58	42.6	207.4	141.2	52002000	2009-08-17 15:26:42	29	29
1052	2	63.4034	7.90864	60	40.4	191.7	149	52003000	2009-08-17 15:26:43	29	31
1053	2	63.4033	7.90866	61	43.5	162.3	152.8	52004000	2009-08-17 15:26:44	28	33
1054	2	63.4032	7.9088	62	43.9	138.8	152.1	52005000	2009-08-17 15:26:45	25	37
1055	2	63.4031	7.90904	62	47	114.3	147.1	52006000	2009-08-17 15:26:46	29	33
1056	2	63.4031	7.90933	64	45.9	116.1	141.4	52007000	2009-08-17 15:26:47	27	37
1057	2	63.403	7.90952	69	36.7	111.6	138	52008000	2009-08-17 15:26:48	28	41
1058	2	63.403	7.9097	75	31.3	101.1	133.9	52009000	2009-08-17 15:26:49	27	48
1059	2	63.403	7.90987	79	28.7	72.8	128	52010000	2009-08-17 15:26:50	26	53
1060	2	63.4031	7.91005	84	42	61.5	118.7	52011000	2009-08-17 15:26:51	30	54
1061	2	63.4031	7.91026	88	42.6	57.6	106.9	52012000	2009-08-17 15:26:52	29	59
1062	2	63.4032	7.91043	92	40.2	42.1	96.3	52013000	2009-08-17 15:26:53	29	63
1063	2	63.4033	7.9106	93	47.2	30	83.2	52014000	2009-08-17 15:26:54	28	65
1064	2	63.4034	7.91076	94	49.3	23.4	67.9	52015000	2009-08-17 15:26:55	28	66
1065	2	63.4035	7.91089	91	49.3	17.4	52.1	52016000	2009-08-17 15:26:56	25	66
1066	2	63.4037	7.911	89	49.3	19.2	35.9	52017000	2009-08-17 15:26:57	25	64
1067	2	63.4038	7.91113	88	49.3	22.3	20.9	52018000	2009-08-17 15:26:58	25	63
1068	2	63.4039	7.91127	87	49.3	22.8	5.4	52019000	2009-08-17 15:26:59	24	63
1069	2	63.404	7.91139	87	49.3	19.9	8.8	52020000	2009-08-17 15:27:00	24	63
1070	2	63.4041	7.91148	86	46.7	14.1	22.2	52021000	2009-08-17 15:27:01	24	62
1071	2	63.4042	7.91153	87	42.8	5.6	34.1	52022000	2009-08-17 15:27:02	24	63
1072	2	63.4043	7.91151	88	40.2	348.5	44.5	52023000	2009-08-17 15:27:03	24	64
1073	2	63.4044	7.91143	89	40.6	330.5	53.7	52024000	2009-08-17 15:27:04	24	65
1074	2	63.4045	7.91129	89	42.2	321.1	62.8	52025000	2009-08-17 15:27:05	26	63
1075	2	63.4046	7.91114	90	43.2	317.4	72.4	52026000	2009-08-17 15:27:06	25	65
1076	2	63.4047	7.91097	92	43.9	316.7	82.4	52027000	2009-08-17 15:27:07	25	67
1077	2	63.4047	7.9108	93	42.6	318.7	93	52028000	2009-08-17 15:27:08	23	70
1078	2	63.4048	7.91066	94	40.9	325.3	103.8	52029000	2009-08-17 15:27:09	23	71
1079	2	63.4049	7.91055	96	40.6	333.3	114.4	52030000	2009-08-17 15:27:10	23	73
1080	2	63.405	7.91047	96	42	341.9	125.5	52031000	2009-08-17 15:27:11	23	73
1081	2	63.4051	7.91043	95	43	350.4	137	52032000	2009-08-17 15:27:12	23	72
1082	2	63.4052	7.9104	94	43.7	354.4	148.8	52033000	2009-08-17 15:27:13	22	72
1083	2	63.4053	7.91036	96	43.2	349.3	160.9	52034000	2009-08-17 15:27:14	23	73
1084	2	63.4054	7.91031	96	42.2	339.6	172	52035000	2009-08-17 15:27:15	23	73
1085	2	63.4055	7.91022	96	42.2	332.9	183.2	52036000	2009-08-17 15:27:16	23	73
1086	2	63.4056	7.91011	97	43.2	330	194.4	52037000	2009-08-17 15:27:17	22	75
1087	2	63.4057	7.90999	98	43.5	333.6	206.1	52038000	2009-08-17 15:27:18	22	76
1088	2	63.4058	7.90989	99	43.2	336.5	218.1	52039000	2009-08-17 15:27:19	22	77
1089	2	63.4059	7.90981	98	42.4	337.9	229.9	52040000	2009-08-17 15:27:20	23	75
1090	2	63.406	7.90972	98	42.6	337.2	241.5	52041000	2009-08-17 15:27:21	22	76
1091	2	63.4061	7.90963	98	41.9	335.2	253	52042000	2009-08-17 15:27:22	22	76
1092	2	63.4062	7.90953	98	41.7	332.8	265	52043000	2009-08-17 15:27:23	22	76
1093	2	63.4063	7.90943	98	41.7	337.3	276.6	52044000	2009-08-17 15:27:24	22	76
1094	2	63.4064	7.90935	98	42.8	342	287.7	52045000	2009-08-17 15:27:25	22	76
1095	2	63.4065	7.90928	98	42.8	344.2	299.3	52046000	2009-08-17 15:27:26	23	75
1096	2	63.4066	7.90921	97	43.2	342.3	310.5	52047000	2009-08-17 15:27:27	23	74
1097	2	63.4067	7.90913	97	44.3	338.5	322	52048000	2009-08-17 15:27:28	23	74
1098	2	63.4068	7.90904	97	44.1	336.3	334.1	52049000	2009-08-17 15:27:29	24	73
1099	2	63.4069	7.90894	96	43.9	333.4	345.9	52050000	2009-08-17 15:27:30	23	73
1100	2	63.407	7.90883	95	44.8	332.5	358.2	52051000	2009-08-17 15:27:31	23	72
1101	2	63.4071	7.90872	95	44.6	333.2	370.6	52052000	2009-08-17 15:27:32	22	73
1102	2	63.4072	7.90862	95	45	333	382.9	52053000	2009-08-17 15:27:33	22	73
1103	2	63.4073	7.90849	94	44.8	328.5	395.3	52054000	2009-08-17 15:27:34	22	72
1104	2	63.4074	7.90835	94	44.1	323.3	406.8	52055000	2009-08-17 15:27:35	22	72
1105	2	63.4074	7.90822	94	42.2	324	418.4	52056000	2009-08-17 15:27:36	22	72
1106	2	63.4075	7.90806	95	42.2	323.3	430.1	52057000	2009-08-17 15:27:37	22	73
1107	2	63.4076	7.90791	96	43	321.3	442.1	52058000	2009-08-17 15:27:38	22	74
1108	2	63.4077	7.90775	96	43.2	319.2	453.8	52059000	2009-08-17 15:27:39	22	74
1109	2	63.4078	7.90758	97	41.1	317	464.2	52060000	2009-08-17 15:27:40	23	74
1110	2	63.4078	7.90745	98	40.9	328.1	474.5	52061000	2009-08-17 15:27:41	24	74
1111	2	63.4079	7.90736	99	43.7	339.6	486	52062000	2009-08-17 15:27:42	23	76
1112	2	63.4081	7.90729	99	42.8	345	498.5	52063000	2009-08-17 15:27:43	23	76
1113	2	63.4081	7.90723	99	41.5	345.3	510.1	52064000	2009-08-17 15:27:44	23	76
1114	2	63.4083	7.90716	100	41.7	340.9	522.1	52065000	2009-08-17 15:27:45	22	78
1115	2	63.4083	7.90706	100	39.8	328.1	533.9	52066000	2009-08-17 15:27:46	21	79
1116	2	63.4084	7.90691	100	37.6	301.6	544	52067000	2009-08-17 15:27:47	20	80
1117	2	63.4085	7.9067	101	41.5	275.5	551.2	52068000	2009-08-17 15:27:48	20	81
1118	2	63.4084	7.90645	101	46.3	251.2	555.1	52069000	2009-08-17 15:27:49	20	81
1119	2	63.4084	7.90623	102	49.8	226.4	553.3	52070000	2009-08-17 15:27:50	20	82
1120	2	63.4083	7.90606	101	49.8	204.7	546.4	52071000	2009-08-17 15:27:51	20	81
1121	2	63.4081	7.90602	99	49.8	181.6	532.5	52072000	2009-08-17 15:27:52	21	78
1122	2	63.4079	7.90607	97	49.8	164.6	514.8	52073000	2009-08-17 15:27:53	21	76
1123	2	63.4078	7.90619	96	49.8	158.4	496.1	52074000	2009-08-17 15:27:54	22	74
1124	2	63.4076	7.90636	95	49.8	158.1	476.1	52075000	2009-08-17 15:27:55	22	73
1125	2	63.4074	7.90651	93	49.8	157.2	456.3	52076000	2009-08-17 15:27:56	23	70
1126	2	63.4073	7.90668	92	49.8	154.4	436.3	52077000	2009-08-17 15:27:57	23	69
1127	2	63.4071	7.90686	90	49.8	151	416.1	52078000	2009-08-17 15:27:58	24	66
1128	2	63.407	7.90705	88	49.8	149.8	395.9	52079000	2009-08-17 15:27:59	24	64
1129	2	63.4068	7.90726	87	49.8	150.8	374.8	52080000	2009-08-17 15:28:00	24	63
1130	2	63.4066	7.90745	85	49.8	150.2	354.3	52081000	2009-08-17 15:28:01	24	61
1131	2	63.4065	7.90765	84	49.8	148.6	334.5	52082000	2009-08-17 15:28:02	23	61
1132	2	63.4063	7.90788	83	49.8	148.1	314	52083000	2009-08-17 15:28:03	23	60
1133	2	63.4061	7.90807	81	49.8	151	294.4	52084000	2009-08-17 15:28:04	23	58
1134	2	63.406	7.90825	79	49.8	154	275.3	52085000	2009-08-17 15:28:05	23	56
1135	2	63.4058	7.90841	78	49.8	156.1	256	52086000	2009-08-17 15:28:06	23	55
1136	2	63.4057	7.90856	77	49.8	157.2	237.7	52087000	2009-08-17 15:28:07	23	54
1137	2	63.4055	7.90871	76	49.8	159.8	219	52088000	2009-08-17 15:28:08	23	53
1138	2	63.4054	7.90883	75	49.8	164.2	201.4	52089000	2009-08-17 15:28:09	23	52
1139	2	63.4052	7.90893	73	49.8	166.8	183.9	52090000	2009-08-17 15:28:10	25	48
1140	2	63.405	7.90902	72	49.8	167.8	167	52091000	2009-08-17 15:28:11	26	46
1141	2	63.4049	7.9091	70	49.8	168.7	150.6	52092000	2009-08-17 15:28:12	23	47
1142	2	63.4047	7.90918	68	49.8	169.7	134.9	52093000	2009-08-17 15:28:13	24	44
1143	2	63.4045	7.90925	66	49.8	171	121.6	52094000	2009-08-17 15:28:14	24	42
1144	2	63.4043	7.90931	65	49.8	171.6	109.9	52095000	2009-08-17 15:28:15	24	41
1145	2	63.4042	7.90936	63	49.8	174.2	101.2	52096000	2009-08-17 15:28:16	24	39
1146	2	63.404	7.9094	62	49.8	175.8	96.9	52097000	2009-08-17 15:28:17	25	37
1147	2	63.4038	7.90943	61	49.8	173.1	96.3	52098000	2009-08-17 15:28:18	27	34
1148	2	63.4036	7.90949	59	49.8	174	98.6	52099000	2009-08-17 15:28:19	27	32
1149	2	63.4035	7.90951	57	49.8	176	105.4	52100000	2009-08-17 15:28:20	24	33
1150	2	63.4033	7.90954	56	49.8	175.7	114.9	52101000	2009-08-17 15:28:21	28	28
1151	2	63.4031	7.90958	54	49.8	171.6	126.1	52102000	2009-08-17 15:28:22	26	28
1152	2	63.403	7.90965	52	49.8	162.8	137.2	52103000	2009-08-17 15:28:23	27	25
1153	2	63.4028	7.90978	52	49.8	148.1	145.9	52104000	2009-08-17 15:28:24	27	25
1154	2	63.4027	7.90999	51	49.8	132.7	151.6	52105000	2009-08-17 15:28:25	29	22
1155	2	63.4027	7.91022	49	49.5	119.1	154.8	52106000	2009-08-17 15:28:26	29	20
1156	2	63.4026	7.91047	46	45.4	102	155.6	52107000	2009-08-17 15:28:27	30	16
1157	2	63.4026	7.91072	44	41.1	86.5	153.2	52108000	2009-08-17 15:28:28	29	15
1158	2	63.4026	7.91093	42	37.8	66.5	148.3	52109000	2009-08-17 15:28:29	29	13
1159	2	63.4027	7.9111	40	36.5	44.8	141.3	52110000	2009-08-17 15:28:30	29	11
1160	2	63.4027	7.91122	38	33.9	36.1	133.5	52111000	2009-08-17 15:28:31	29	9
1161	2	63.4028	7.91131	37	32.8	24.1	124.8	52112000	2009-08-17 15:28:32	28	9
1162	2	63.4029	7.91138	35	30.6	25	116.7	52113000	2009-08-17 15:28:33	28	7
1163	2	63.403	7.91142	34	33.5	10.3	107.1	52114000	2009-08-17 15:28:34	28	6
1164	2	63.4031	7.91146	33	31.5	22.3	97.8	52115000	2009-08-17 15:28:35	27	6
1165	2	63.4031	7.91151	32	33.5	18.2	88.7	52116000	2009-08-17 15:28:36	26	6
1166	2	63.4032	7.91158	31	32.2	24.4	80.3	52117000	2009-08-17 15:28:37	26	5
1167	2	63.4033	7.91164	31	29.6	22.1	73	52118000	2009-08-17 15:28:38	25	6
1168	2	63.4034	7.9117	29	31.3	21.9	65.9	52119000	2009-08-17 15:28:39	24	5
1169	2	63.4034	7.91177	30	30.4	21.9	59.3	52120000	2009-08-17 15:28:40	24	6
1170	2	63.4035	7.91182	30	27	19.7	53.4	52121000	2009-08-17 15:28:41	24	6
1171	2	63.4036	7.91186	29	25	8.6	47.9	52122000	2009-08-17 15:28:42	24	5
1172	2	63.4036	7.91187	28	26.7	2.4	42.8	52123000	2009-08-17 15:28:43	24	4
1173	2	63.4037	7.91188	28	26.7	3.9	37.5	52124000	2009-08-17 15:28:44	24	4
1174	2	63.4038	7.91188	29	23.7	0.3	32.8	52125000	2009-08-17 15:28:45	24	5
1175	2	63.4038	7.91187	28	24.3	352.1	29.2	52126000	2009-08-17 15:28:46	25	3
1176	2	63.4039	7.91184	27	26.3	345	25.5	52127000	2009-08-17 15:28:47	25	2
1177	2	63.404	7.9118	27	25	343.8	22.9	52128000	2009-08-17 15:28:48	25	2
1178	2	63.404	7.91176	26	25.7	340.5	21.7	52129000	2009-08-17 15:28:49	24	2
1179	2	63.4041	7.91172	24	25.7	345.1	23.2	52130000	2009-08-17 15:28:50	24	0
1180	2	63.4041	7.91169	22	21.9	350.4	26.5	52131000	2009-08-17 15:28:51	24	0
1181	2	63.4042	7.91168	22	17	356.9	30.1	52132000	2009-08-17 15:28:52	24	0
1182	2	63.4042	7.91168	23	11.1	359	33.3	52133000	2009-08-17 15:28:53	24	0
1183	2	63.4042	7.91167	23	7	358.3	35.2	52134000	2009-08-17 15:28:54	24	0
1184	2	63.4042	7.91167	23	2.6	357.4	36.4	52135000	2009-08-17 15:28:55	24	0
1185	2	63.4042	7.91167	24	0	357.4	36.8	52136000	2009-08-17 15:28:56	24	0
1186	2	63.4042	7.91167	24	0	357.4	36.8	52137000	2009-08-17 15:28:57	24	0
1187	2	63.4042	7.91167	24	0	357.4	36.8	52138000	2009-08-17 15:28:58	24	0
1188	2	63.4042	7.91167	24	0	357.4	36.8	52139000	2009-08-17 15:28:59	24	0
1189	2	63.4042	7.91167	24	0	357.4	36.7	52140000	2009-08-17 15:29:00	24	0
1190	2	63.4042	7.91167	24	0	357.4	36.7	52141000	2009-08-17 15:29:01	24	0
1191	2	63.4042	7.91167	24	0	357.4	36.7	52142000	2009-08-17 15:29:02	24	0
1192	2	63.4042	7.91167	24	0	357.4	36.7	52143000	2009-08-17 15:29:03	24	0
1193	2	63.4042	7.91167	24	0	357.4	36.7	52144000	2009-08-17 15:29:04	24	0
1194	2	63.4042	7.91167	24	0	357.4	36.7	52145000	2009-08-17 15:29:05	24	0
1195	2	63.4042	7.91167	24	0	357.4	36.7	52146000	2009-08-17 15:29:06	24	0
1196	2	63.4042	7.91167	24	0	357.4	36.7	52147000	2009-08-17 15:29:07	24	0
1197	2	63.4042	7.91167	24	0	357.4	36.7	52148000	2009-08-17 15:29:08	24	0
1198	2	63.4042	7.91167	24	0	357.4	36.7	52149000	2009-08-17 15:29:09	24	0
1199	2	63.4042	7.91167	24	0	357.4	36.7	52150000	2009-08-17 15:29:10	24	0
1200	2	63.4042	7.91167	24	0	357.4	36.7	52151000	2009-08-17 15:29:11	24	0
1201	2	63.4042	7.91167	24	0	357.4	36.7	52152000	2009-08-17 15:29:12	24	0
1202	2	63.4042	7.91167	24	0	357.4	36.7	52153000	2009-08-17 15:29:13	24	0
1203	2	63.4042	7.91167	24	0	357.4	36.7	52154000	2009-08-17 15:29:14	24	0
1204	2	63.4042	7.91167	24	0	357.4	36.7	52155000	2009-08-17 15:29:15	24	0
1205	2	63.4042	7.91167	24	0	357.4	36.7	52156000	2009-08-17 15:29:16	24	0
1206	2	63.4042	7.91167	24	0	357.4	36.7	52157000	2009-08-17 15:29:17	24	0
1207	2	63.4042	7.91167	24	0	357.4	36.7	52158000	2009-08-17 15:29:18	24	0
1208	2	63.4042	7.91167	24	0	357.4	36.7	52159000	2009-08-17 15:29:19	24	0
1209	2	63.4042	7.91167	24	0	357.4	36.7	52160000	2009-08-17 15:29:20	24	0
1210	2	63.4042	7.91167	24	0	357.4	36.7	52161000	2009-08-17 15:29:21	24	0
1211	2	63.4042	7.91167	24	0	357.4	36.7	52162000	2009-08-17 15:29:22	24	0
1212	2	63.4042	7.91167	24	0	357.4	36.7	52163000	2009-08-17 15:29:23	24	0
1213	2	63.4042	7.91167	24	0	357.4	36.7	52164000	2009-08-17 15:29:24	24	0
1214	2	63.4042	7.91167	24	0	357.4	36.7	52165000	2009-08-17 15:29:25	24	0
1215	2	63.4042	7.91167	24	0	357.4	36.7	52166000	2009-08-17 15:29:26	24	0
1216	2	63.4042	7.91167	24	0	357.4	36.7	52167000	2009-08-17 15:29:27	24	0
1217	2	63.4042	7.91167	24	0	357.4	36.7	52168000	2009-08-17 15:29:28	24	0
1218	2	63.4042	7.91167	24	0	357.4	36.7	52169000	2009-08-17 15:29:29	24	0
1219	2	63.4042	7.91167	24	0	357.4	36.7	52170000	2009-08-17 15:29:30	24	0
1220	2	63.4042	7.91167	24	0	357.4	36.7	52171000	2009-08-17 15:29:31	24	0
1221	2	63.4042	7.91167	24	0	357.4	36.7	52172000	2009-08-17 15:29:32	24	0
1222	2	63.4042	7.91167	24	0	357.4	36.7	52173000	2009-08-17 15:29:33	24	0
1223	2	63.4042	7.91167	24	0	357.4	36.7	52174000	2009-08-17 15:29:34	24	0
1224	2	63.4042	7.91167	24	0	357.4	36.7	52175000	2009-08-17 15:29:35	24	0
1225	2	63.4042	7.91167	24	0	357.4	36.7	52176000	2009-08-17 15:29:36	24	0
1226	2	63.4042	7.91167	24	0	357.4	36.7	52177000	2009-08-17 15:29:37	24	0
1227	2	63.4042	7.91167	24	0	357.4	36.7	52178000	2009-08-17 15:29:38	24	0
1228	2	63.4042	7.91167	24	0	357.4	36.7	52179000	2009-08-17 15:29:39	24	0
1229	2	63.4042	7.91167	24	0	357.4	36.7	52180000	2009-08-17 15:29:40	24	0
1230	2	63.4042	7.91167	24	0	357.4	36.7	52181000	2009-08-17 15:29:41	24	0
1231	2	63.4042	7.91167	24	0	357.4	36.7	52182000	2009-08-17 15:29:42	24	0
1232	2	63.4042	7.91167	24	0	357.4	36.7	52183000	2009-08-17 15:29:43	24	0
1233	2	63.4042	7.91167	24	0	357.4	36.7	52184000	2009-08-17 15:29:44	24	0
1234	2	63.4042	7.91167	24	0	357.4	36.8	52185000	2009-08-17 15:29:45	24	0
1235	2	63.4042	7.91167	24	0	357.4	36.8	52186000	2009-08-17 15:29:46	24	0
1236	2	63.4042	7.91167	24	0	357.4	36.8	52187000	2009-08-17 15:29:47	24	0
1237	2	63.4042	7.91167	24	0	357.4	36.8	52188000	2009-08-17 15:29:48	24	0
1238	2	63.4042	7.91167	24	0	357.4	36.8	52189000	2009-08-17 15:29:49	24	0
1239	2	63.4042	7.91167	24	0	357.4	36.8	52190000	2009-08-17 15:29:50	24	0
1240	2	63.4042	7.91167	24	0	357.4	36.8	52191000	2009-08-17 15:29:51	24	0
1241	2	63.4042	7.91167	24	0	357.4	36.8	52192000	2009-08-17 15:29:52	24	0
1242	2	63.4042	7.91167	24	0	357.4	36.8	52193000	2009-08-17 15:29:53	24	0
1243	2	63.4042	7.91167	24	0	357.4	36.8	52194000	2009-08-17 15:29:54	24	0
1244	2	63.4042	7.91167	24	0	357.4	36.8	52195000	2009-08-17 15:29:55	24	0
1245	2	63.4042	7.91167	24	0	357.4	36.8	52196000	2009-08-17 15:29:56	24	0
1246	2	63.4042	7.91167	24	0	357.4	36.8	52197000	2009-08-17 15:29:57	24	0
1247	2	63.4042	7.91167	24	0	357.4	36.8	52198000	2009-08-17 15:29:58	24	0
1248	2	63.4042	7.91167	24	0	357.4	36.8	52199000	2009-08-17 15:29:59	24	0
1249	2	63.4042	7.91167	24	0	357.4	36.8	52200000	2009-08-17 15:30:00	24	0
1250	2	63.4042	7.91167	24	0	357.4	36.8	52201000	2009-08-17 15:30:01	24	0
1251	2	63.4042	7.91167	24	0	357.4	36.8	52202000	2009-08-17 15:30:02	24	0
1252	2	63.4042	7.91167	24	0	357.4	36.8	52203000	2009-08-17 15:30:03	24	0
1253	2	63.4042	7.91167	24	0	357.4	36.8	52204000	2009-08-17 15:30:04	24	0
1254	2	63.4042	7.91167	24	0	357.4	36.8	52205000	2009-08-17 15:30:05	24	0
1255	2	63.4042	7.91167	24	0	357.4	36.8	52206000	2009-08-17 15:30:06	24	0
1256	2	63.4042	7.91167	24	0	357.4	36.8	52207000	2009-08-17 15:30:07	24	0
1257	2	63.4042	7.91167	24	0	357.4	36.8	52208000	2009-08-17 15:30:08	24	0
1258	2	63.4042	7.91167	24	0	357.4	36.8	52209000	2009-08-17 15:30:09	24	0
1259	2	63.4042	7.91167	24	0	357.4	36.8	52210000	2009-08-17 15:30:10	24	0
1260	2	63.4042	7.91167	24	0	357.4	36.8	52211000	2009-08-17 15:30:11	24	0
1261	2	63.4042	7.91167	24	0	357.4	36.8	52212000	2009-08-17 15:30:12	24	0
1262	2	63.4042	7.91167	24	0	357.4	36.8	52213000	2009-08-17 15:30:13	24	0
1263	2	63.4042	7.91167	24	0	357.4	36.8	52214000	2009-08-17 15:30:14	24	0
1264	2	63.4042	7.91167	24	0	357.4	36.8	52215000	2009-08-17 15:30:15	24	0
1265	2	63.4042	7.91167	24	0	357.4	36.8	52216000	2009-08-17 15:30:16	24	0
1266	2	63.4042	7.91167	24	0	357.4	36.8	52217000	2009-08-17 15:30:17	24	0
1267	2	63.4042	7.91167	24	0	357.4	36.8	52218000	2009-08-17 15:30:18	24	0
1268	2	63.4042	7.91167	24	0	357.4	36.8	52219000	2009-08-17 15:30:19	24	0
1269	2	63.4042	7.91167	24	0	357.4	36.8	52220000	2009-08-17 15:30:20	24	0
1270	2	63.4042	7.91167	24	0	357.4	36.8	52221000	2009-08-17 15:30:21	24	0
1271	2	63.4042	7.91167	24	0	357.4	36.8	52222000	2009-08-17 15:30:22	24	0
1272	2	63.4042	7.91167	24	0	357.4	36.8	52223000	2009-08-17 15:30:23	24	0
1273	2	63.4042	7.91167	24	0	357.4	36.8	52224000	2009-08-17 15:30:24	24	0
1274	2	63.4042	7.91167	24	0	357.4	36.8	52225000	2009-08-17 15:30:25	24	0
1275	2	63.4042	7.91167	24	0	357.4	36.8	52226000	2009-08-17 15:30:26	24	0
1276	2	63.4042	7.91167	24	0	357.4	36.8	52227000	2009-08-17 15:30:27	24	0
1277	2	63.4042	7.91167	24	0	357.4	36.8	52228000	2009-08-17 15:30:28	24	0
1278	2	63.4042	7.91167	24	0	357.4	36.8	52229000	2009-08-17 15:30:29	24	0
1279	2	63.4042	7.91167	24	0	357.4	36.8	52230000	2009-08-17 15:30:30	24	0
1280	2	63.4042	7.91167	24	0	357.4	36.8	52231000	2009-08-17 15:30:31	24	0
1281	2	63.4042	7.91167	24	0	357.4	36.8	52232000	2009-08-17 15:30:32	24	0
1282	2	63.4042	7.91167	24	0	357.4	36.8	52233000	2009-08-17 15:30:33	24	0
1283	2	63.4042	7.91167	24	0	357.4	36.8	52234000	2009-08-17 15:30:34	24	0
1284	2	63.4042	7.91167	24	0	357.4	36.8	52235000	2009-08-17 15:30:35	24	0
1285	2	63.4042	7.91167	24	0	357.4	36.8	52236000	2009-08-17 15:30:36	24	0
1286	2	63.4042	7.91167	24	0	357.4	36.8	52237000	2009-08-17 15:30:37	24	0
1287	2	63.4042	7.91167	24	0	357.4	36.8	52238000	2009-08-17 15:30:38	24	0
1288	2	63.4042	7.91167	24	0	357.4	36.8	52239000	2009-08-17 15:30:39	24	0
1289	2	63.4042	7.91167	24	0	357.4	36.8	52240000	2009-08-17 15:30:40	24	0
1290	2	63.4042	7.91167	24	0	357.4	36.8	52241000	2009-08-17 15:30:41	24	0
1291	2	63.4042	7.91167	24	0	357.4	36.8	52242000	2009-08-17 15:30:42	24	0
1292	2	63.4042	7.91167	24	0	357.4	36.8	52243000	2009-08-17 15:30:43	24	0
1293	2	63.4042	7.91167	24	0	357.4	36.8	52244000	2009-08-17 15:30:44	24	0
1294	2	63.4042	7.91167	24	0	357.4	36.8	52245000	2009-08-17 15:30:45	24	0
1295	2	63.4042	7.91167	24	0	357.4	36.8	52246000	2009-08-17 15:30:46	24	0
1296	2	63.4042	7.91167	24	0	357.4	36.8	52247000	2009-08-17 15:30:47	24	0
1297	2	63.4042	7.91167	24	0	357.4	36.8	52248000	2009-08-17 15:30:48	24	0
1298	2	63.4042	7.91167	24	0	357.4	36.8	52249000	2009-08-17 15:30:49	24	0
1299	2	63.4042	7.91167	24	0	357.4	36.8	52250000	2009-08-17 15:30:50	24	0
1300	2	63.4042	7.91167	24	0	357.4	36.8	52251000	2009-08-17 15:30:51	24	0
1301	2	63.4042	7.91167	24	0	357.4	36.8	52252000	2009-08-17 15:30:52	24	0
1302	2	63.4042	7.91167	24	0	357.4	36.8	52253000	2009-08-17 15:30:53	24	0
1303	2	63.4042	7.91167	24	0	357.4	36.8	52254000	2009-08-17 15:30:54	24	0
1304	2	63.4042	7.91167	24	0	357.4	36.8	52255000	2009-08-17 15:30:55	24	0
1305	2	63.4042	7.91167	24	0	357.4	36.8	52256000	2009-08-17 15:30:56	24	0
1306	2	63.4042	7.91167	24	0	357.4	36.8	52257000	2009-08-17 15:30:57	24	0
1307	2	63.4042	7.91167	24	0	357.4	36.8	52258000	2009-08-17 15:30:58	24	0
1308	2	63.4042	7.91167	24	0	357.4	36.8	52259000	2009-08-17 15:30:59	24	0
1309	2	63.4042	7.91167	24	0	357.4	36.8	52260000	2009-08-17 15:31:00	24	0
1310	2	63.4042	7.91167	24	0	357.4	36.8	52261000	2009-08-17 15:31:01	24	0
1311	2	63.4042	7.91167	24	0	357.4	36.8	52262000	2009-08-17 15:31:02	24	0
1312	2	63.4042	7.91167	24	0	357.4	36.8	52263000	2009-08-17 15:31:03	24	0
1313	2	63.4042	7.91167	24	0	357.4	36.8	52264000	2009-08-17 15:31:04	24	0
1314	2	63.4042	7.91167	24	0	357.4	36.8	52265000	2009-08-17 15:31:05	24	0
1315	2	63.4042	7.91167	24	0	357.4	36.8	52266000	2009-08-17 15:31:06	24	0
1316	2	63.4042	7.91167	24	0	357.4	36.8	52267000	2009-08-17 15:31:07	24	0
1317	2	63.4042	7.91167	24	0	357.4	36.8	52268000	2009-08-17 15:31:08	24	0
1318	2	63.4042	7.91167	24	0	357.4	36.8	52269000	2009-08-17 15:31:09	24	0
1319	2	63.4042	7.91167	24	0	357.4	36.8	52270000	2009-08-17 15:31:10	24	0
1320	2	63.4042	7.91167	24	0	357.4	36.8	52271000	2009-08-17 15:31:11	24	0
1321	2	63.4042	7.91167	24	0	357.4	36.8	52272000	2009-08-17 15:31:12	24	0
1322	2	63.4042	7.91167	24	0	357.4	36.8	52273000	2009-08-17 15:31:13	24	0
1323	2	63.4042	7.91166	24	0	357.4	36.8	52274000	2009-08-17 15:31:14	24	0
1324	2	63.4042	7.91166	24	0	357.4	36.8	52275000	2009-08-17 15:31:15	24	0
1325	2	63.4042	7.91166	24	0	357.4	36.8	52276000	2009-08-17 15:31:16	24	0
1326	2	63.4042	7.91166	24	0	357.4	36.8	52277000	2009-08-17 15:31:17	24	0
1327	2	63.4042	7.91166	24	0	357.4	36.8	52278000	2009-08-17 15:31:18	24	0
1328	2	63.4042	7.91166	24	0	357.4	36.8	52279000	2009-08-17 15:31:19	24	0
1329	2	63.4042	7.91166	24	0	357.4	36.8	52280000	2009-08-17 15:31:20	24	0
1330	2	63.4042	7.91166	24	0	357.4	36.8	52281000	2009-08-17 15:31:21	24	0
1331	2	63.4042	7.91166	24	0	357.4	36.8	52282000	2009-08-17 15:31:22	24	0
1332	2	63.4042	7.91166	24	0	357.4	36.8	52283000	2009-08-17 15:31:23	24	0
1333	2	63.4042	7.91166	24	0	357.4	36.8	52284000	2009-08-17 15:31:24	24	0
1334	2	63.4042	7.91166	24	0	357.4	36.8	52285000	2009-08-17 15:31:25	24	0
1335	2	63.4042	7.91166	24	0	357.4	36.8	52286000	2009-08-17 15:31:26	24	0
1336	2	63.4042	7.91166	24	0	357.4	36.8	52287000	2009-08-17 15:31:27	24	0
1337	2	63.4042	7.91166	24	0	357.4	36.8	52288000	2009-08-17 15:31:28	24	0
1338	2	63.4042	7.91166	24	0	357.4	36.8	52289000	2009-08-17 15:31:29	24	0
1339	2	63.4042	7.91166	24	0	357.4	36.8	52290000	2009-08-17 15:31:30	24	0
1340	2	63.4042	7.91166	24	0	357.4	36.8	52291000	2009-08-17 15:31:31	24	0
1341	2	63.4042	7.91166	24	0	357.4	36.8	52292000	2009-08-17 15:31:32	24	0
1342	2	63.4042	7.91166	24	0	357.4	36.8	52293000	2009-08-17 15:31:33	24	0
1343	2	63.4042	7.91166	24	0	357.4	36.8	52294000	2009-08-17 15:31:34	24	0
1344	2	63.4042	7.91166	24	0	357.4	36.8	52295000	2009-08-17 15:31:35	24	0
1345	2	63.4042	7.91166	24	0	357.4	36.8	52296000	2009-08-17 15:31:36	24	0
1346	2	63.4042	7.91166	24	0	357.4	36.8	52297000	2009-08-17 15:31:37	24	0
1347	2	63.4042	7.91166	24	0	357.4	36.8	52298000	2009-08-17 15:31:38	24	0
1348	2	63.4042	7.91166	24	0	357.4	36.8	52299000	2009-08-17 15:31:39	24	0
1349	2	63.4042	7.91166	24	0	357.4	36.8	52300000	2009-08-17 15:31:40	24	0
1350	2	63.4042	7.91166	24	0	357.4	36.8	52301000	2009-08-17 15:31:41	24	0
1351	2	63.4042	7.91166	24	0	357.4	36.8	52302000	2009-08-17 15:31:42	24	0
1352	2	63.4042	7.91166	24	0	357.4	36.8	52303000	2009-08-17 15:31:43	24	0
1353	2	63.4042	7.91166	24	0	357.4	36.8	52304000	2009-08-17 15:31:44	24	0
1354	2	63.4042	7.91166	24	0	357.4	36.8	52305000	2009-08-17 15:31:45	24	0
1355	2	63.4042	7.91166	24	0	357.4	36.8	52306000	2009-08-17 15:31:46	24	0
1356	2	63.4042	7.91166	24	0	357.4	36.8	52307000	2009-08-17 15:31:47	24	0
1357	2	63.4042	7.91166	24	0	357.4	36.8	52308000	2009-08-17 15:31:48	24	0
1358	2	63.4042	7.91166	24	0	357.4	36.8	52309000	2009-08-17 15:31:49	24	0
1359	2	63.4042	7.91166	24	0	357.4	36.8	52310000	2009-08-17 15:31:50	24	0
1360	2	63.4042	7.91166	24	0	357.4	36.8	52311000	2009-08-17 15:31:51	24	0
1361	2	63.4042	7.91166	24	0	357.4	36.8	52312000	2009-08-17 15:31:52	24	0
1362	2	63.4042	7.91166	24	0	357.4	36.8	52313000	2009-08-17 15:31:53	24	0
1363	2	63.4042	7.91166	24	0	357.4	36.8	52314000	2009-08-17 15:31:54	24	0
1364	2	63.4042	7.91166	24	0	357.4	36.8	52315000	2009-08-17 15:31:55	24	0
1365	2	63.4042	7.91166	24	0	357.4	36.8	52316000	2009-08-17 15:31:56	24	0
1366	2	63.4042	7.91166	24	0	357.4	36.8	52317000	2009-08-17 15:31:57	24	0
1367	2	63.4042	7.91166	24	0	357.4	36.8	52318000	2009-08-17 15:31:58	24	0
1368	2	63.4042	7.91166	24	0	357.4	36.8	52319000	2009-08-17 15:31:59	24	0
1369	2	63.4042	7.91166	24	0	357.4	36.8	52320000	2009-08-17 15:32:00	24	0
1370	2	63.4042	7.91166	24	0	357.4	36.8	52321000	2009-08-17 15:32:01	24	0
1371	2	63.4042	7.91166	24	0	357.4	36.8	52322000	2009-08-17 15:32:02	24	0
1372	2	63.4042	7.91166	24	0	357.4	36.8	52323000	2009-08-17 15:32:03	24	0
1373	2	63.4042	7.91166	24	0	357.4	36.8	52324000	2009-08-17 15:32:04	24	0
1374	2	63.4042	7.91166	24	0	357.4	36.8	52325000	2009-08-17 15:32:05	24	0
1375	2	63.4042	7.91166	24	0	357.4	36.8	52326000	2009-08-17 15:32:06	24	0
1376	2	63.4042	7.91166	24	0	357.4	36.8	52327000	2009-08-17 15:32:07	24	0
1377	2	63.4042	7.91166	24	0	357.4	36.8	52328000	2009-08-17 15:32:08	24	0
1378	2	63.4042	7.91166	24	0	357.4	36.8	52329000	2009-08-17 15:32:09	24	0
1379	2	63.4042	7.91166	24	0	357.4	36.8	52330000	2009-08-17 15:32:10	24	0
1380	2	63.4042	7.91166	24	0	357.4	36.8	52331000	2009-08-17 15:32:11	24	0
1381	2	63.4042	7.91166	24	0	357.4	36.8	52332000	2009-08-17 15:32:12	24	0
1382	2	63.4042	7.91166	24	0	357.4	36.8	52333000	2009-08-17 15:32:13	24	0
1383	2	63.4042	7.91166	24	0	357.4	36.8	52334000	2009-08-17 15:32:14	24	0
1384	2	63.4042	7.91166	24	0	357.4	36.8	52335000	2009-08-17 15:32:15	24	0
1385	2	63.4042	7.91166	24	0	357.4	36.8	52336000	2009-08-17 15:32:16	24	0
1386	2	63.4042	7.91166	24	0	357.4	36.8	52337000	2009-08-17 15:32:17	24	0
1387	2	63.4042	7.91166	24	0	357.4	36.8	52338000	2009-08-17 15:32:18	24	0
1388	2	63.4042	7.91166	24	0	357.4	36.8	52339000	2009-08-17 15:32:19	24	0
1389	2	63.4042	7.91166	24	0	357.4	36.8	52340000	2009-08-17 15:32:20	24	0
1390	2	63.4042	7.91166	24	0	357.4	36.8	52341000	2009-08-17 15:32:21	24	0
1391	2	63.4042	7.91166	24	0	357.4	36.8	52342000	2009-08-17 15:32:22	24	0
1392	2	63.4042	7.91166	24	0	357.4	36.8	52343000	2009-08-17 15:32:23	24	0
1393	2	63.4042	7.91166	24	0	357.4	36.9	52344000	2009-08-17 15:32:24	24	0
1394	2	63.4042	7.91166	24	0	357.4	36.9	52345000	2009-08-17 15:32:25	24	0
1395	2	63.4042	7.91166	24	0	357.4	36.9	52346000	2009-08-17 15:32:26	24	0
1396	2	63.4042	7.91166	24	0	357.4	36.9	52347000	2009-08-17 15:32:27	24	0
1397	2	63.4042	7.91166	24	0	357.4	36.9	52348000	2009-08-17 15:32:28	24	0
1398	2	63.4042	7.91166	24	0	357.4	36.9	52349000	2009-08-17 15:32:29	24	0
1399	2	63.4042	7.91166	24	0	357.4	36.9	52350000	2009-08-17 15:32:30	24	0
1400	2	63.4042	7.91166	24	0	357.4	36.9	52351000	2009-08-17 15:32:31	24	0
1401	2	63.4042	7.91166	24	0	357.4	36.9	52352000	2009-08-17 15:32:32	24	0
1402	2	63.4042	7.91166	24	0	357.4	36.9	52353000	2009-08-17 15:32:33	24	0
1403	2	63.4042	7.91166	24	0	357.4	36.9	52354000	2009-08-17 15:32:34	24	0
1404	2	63.4042	7.91166	24	0	357.4	36.9	52355000	2009-08-17 15:32:35	24	0
1405	2	63.4042	7.91166	24	0	357.4	36.9	52356000	2009-08-17 15:32:36	24	0
1406	2	63.4042	7.91166	24	0	357.4	36.9	52357000	2009-08-17 15:32:37	24	0
1407	2	63.4042	7.91166	24	0	357.4	36.9	52358000	2009-08-17 15:32:38	24	0
1408	2	63.4042	7.91166	24	0	357.4	36.9	52359000	2009-08-17 15:32:39	24	0
1409	2	63.4042	7.91166	24	0	357.4	36.9	52360000	2009-08-17 15:32:40	24	0
1410	2	63.4042	7.91166	24	0	357.4	36.9	52361000	2009-08-17 15:32:41	24	0
1411	2	63.4042	7.91166	24	0	357.4	36.9	52362000	2009-08-17 15:32:42	24	0
1412	2	63.4042	7.91166	24	0	357.4	36.9	52363000	2009-08-17 15:32:43	24	0
1413	2	63.4042	7.91166	24	0	357.4	36.9	52364000	2009-08-17 15:32:44	24	0
1414	2	63.4042	7.91166	24	0	357.4	36.9	52365000	2009-08-17 15:32:45	24	0
1415	2	63.4042	7.91166	24	0	357.4	36.9	52366000	2009-08-17 15:32:46	24	0
1416	2	63.4042	7.91166	24	0	357.4	36.9	52367000	2009-08-17 15:32:47	24	0
1417	2	63.4042	7.91166	24	0	357.4	36.9	52368000	2009-08-17 15:32:48	24	0
1418	2	63.4042	7.91166	24	0	357.4	36.9	52369000	2009-08-17 15:32:49	24	0
1419	2	63.4042	7.91166	24	0	357.4	36.9	52370000	2009-08-17 15:32:50	24	0
1420	2	63.4042	7.91166	24	0	357.4	36.9	52371000	2009-08-17 15:32:51	24	0
1421	2	63.4042	7.91166	24	0	357.4	36.9	52372000	2009-08-17 15:32:52	24	0
1422	2	63.4042	7.91166	24	0	357.4	36.9	52373000	2009-08-17 15:32:53	24	0
1423	2	63.4042	7.91166	24	0	357.4	36.9	52374000	2009-08-17 15:32:54	24	0
1424	2	63.4042	7.91166	24	0	357.4	36.9	52375000	2009-08-17 15:32:55	24	0
1425	2	63.4042	7.91166	24	0	357.4	36.9	52376000	2009-08-17 15:32:56	24	0
1426	2	63.4042	7.91166	24	0	357.4	36.9	52377000	2009-08-17 15:32:57	24	0
1427	2	63.4042	7.91166	24	0	357.4	36.9	52378000	2009-08-17 15:32:58	24	0
1428	2	63.4042	7.91166	24	0	357.4	36.9	52379000	2009-08-17 15:32:59	24	0
1429	2	63.4042	7.91166	24	0	357.4	36.9	52380000	2009-08-17 15:33:00	24	0
1430	2	63.4042	7.91166	24	0	357.4	36.9	52381000	2009-08-17 15:33:01	24	0
1431	2	63.4042	7.91166	24	0	357.4	36.9	52382000	2009-08-17 15:33:02	24	0
1432	2	63.4042	7.91166	24	0	357.4	36.9	52383000	2009-08-17 15:33:03	24	0
1433	2	63.4042	7.91166	24	0	357.4	36.9	52384000	2009-08-17 15:33:04	24	0
1434	2	63.4042	7.91166	24	0	357.4	36.9	52385000	2009-08-17 15:33:05	24	0
1435	2	63.4042	7.91166	24	0	357.4	36.9	52386000	2009-08-17 15:33:06	24	0
1436	2	63.4042	7.91166	24	0	357.4	36.9	52387000	2009-08-17 15:33:07	24	0
1437	2	63.4042	7.91166	24	0	357.4	36.9	52388000	2009-08-17 15:33:08	24	0
1438	2	63.4042	7.91166	24	0	357.4	36.9	52389000	2009-08-17 15:33:09	24	0
1439	2	63.4042	7.91166	24	0	357.4	36.9	52390000	2009-08-17 15:33:10	24	0
1440	2	63.4042	7.91166	24	0	357.4	36.9	52391000	2009-08-17 15:33:11	24	0
1441	2	63.4042	7.91166	24	0	357.4	36.9	52392000	2009-08-17 15:33:12	24	0
1442	2	63.4042	7.91166	24	0	357.4	36.9	52393000	2009-08-17 15:33:13	24	0
1443	2	63.4042	7.91166	24	0	357.4	36.9	52394000	2009-08-17 15:33:14	24	0
1444	2	63.4042	7.91166	24	0	357.4	36.9	52395000	2009-08-17 15:33:15	24	0
1445	2	63.4042	7.91166	24	0	357.4	36.9	52396000	2009-08-17 15:33:16	24	0
1446	2	63.4042	7.91166	24	0	357.4	36.9	52397000	2009-08-17 15:33:17	24	0
1447	2	63.4042	7.91166	24	0	357.4	36.9	52398000	2009-08-17 15:33:18	24	0
1448	2	63.4042	7.91166	24	0	357.4	36.9	52399000	2009-08-17 15:33:19	24	0
1449	2	63.4042	7.91166	24	0	357.4	36.9	52400000	2009-08-17 15:33:20	24	0
1450	2	63.4042	7.91166	24	0	357.4	36.9	52401000	2009-08-17 15:33:21	24	0
1451	2	63.4042	7.91166	24	0	357.4	36.9	52402000	2009-08-17 15:33:22	24	0
1452	2	63.4042	7.91166	24	0	357.4	36.9	52403000	2009-08-17 15:33:23	24	0
1453	2	63.4042	7.91166	24	0	357.4	36.9	52404000	2009-08-17 15:33:24	24	0
1454	2	63.4042	7.91166	24	0	357.4	36.9	52405000	2009-08-17 15:33:25	24	0
1455	2	63.4042	7.91166	24	0	357.4	36.9	52406000	2009-08-17 15:33:26	24	0
1456	2	63.4042	7.91166	24	0	357.4	36.9	52407000	2009-08-17 15:33:27	24	0
1457	2	63.4042	7.91166	24	0	357.4	36.9	52408000	2009-08-17 15:33:28	24	0
1458	2	63.4042	7.91166	24	0	357.4	36.9	52409000	2009-08-17 15:33:29	24	0
1459	2	63.4042	7.91166	24	0	357.4	36.9	52410000	2009-08-17 15:33:30	24	0
1460	2	63.4042	7.91166	24	0	357.4	36.9	52411000	2009-08-17 15:33:31	24	0
1461	2	63.4042	7.91166	24	0	357.4	36.9	52412000	2009-08-17 15:33:32	24	0
1462	2	63.4042	7.91166	24	0	357.4	36.9	52413000	2009-08-17 15:33:33	24	0
1463	2	63.4042	7.91166	24	0	357.4	36.9	52414000	2009-08-17 15:33:34	24	0
1464	2	63.4042	7.91166	24	0	357.4	36.9	52415000	2009-08-17 15:33:35	24	0
1465	2	63.4042	7.91166	24	0	357.4	36.9	52416000	2009-08-17 15:33:36	24	0
1466	2	63.4042	7.91166	24	0	357.4	36.9	52417000	2009-08-17 15:33:37	24	0
1467	2	63.4042	7.91166	24	0	357.4	36.9	52418000	2009-08-17 15:33:38	24	0
1468	2	63.4042	7.91166	24	0	357.4	36.9	52419000	2009-08-17 15:33:39	24	0
1469	2	63.4042	7.91166	24	0	357.4	37.1	52420000	2009-08-17 15:33:40	24	0
1470	2	63.4042	7.91166	24	0	357.4	37.1	52421000	2009-08-17 15:33:41	24	0
1471	2	63.4042	7.91166	24	0	357.4	37.1	52422000	2009-08-17 15:33:42	24	0
1472	2	63.4042	7.91166	24	0	357.4	37.1	52423000	2009-08-17 15:33:43	24	0
1473	2	63.4042	7.91166	24	0	357.4	37.1	52424000	2009-08-17 15:33:44	24	0
1474	2	63.4042	7.91166	24	0	357.4	37.1	52425000	2009-08-17 15:33:45	24	0
1475	2	63.4042	7.91166	24	0	357.4	37.1	52426000	2009-08-17 15:33:46	24	0
1476	2	63.4042	7.91166	24	0	357.4	37.1	52427000	2009-08-17 15:33:47	24	0
1477	2	63.4042	7.91166	24	0	357.4	37.1	52428000	2009-08-17 15:33:48	24	0
1478	2	63.4042	7.91166	24	0	357.4	37.1	52429000	2009-08-17 15:33:49	24	0
1479	2	63.4042	7.91166	24	0	357.4	37.1	52430000	2009-08-17 15:33:50	24	0
1480	2	63.4042	7.91166	24	0	357.4	37.1	52431000	2009-08-17 15:33:51	24	0
1481	2	63.4042	7.91166	24	0	357.4	37.1	52432000	2009-08-17 15:33:52	24	0
1482	2	63.4042	7.91166	24	0	357.4	37.1	52433000	2009-08-17 15:33:53	24	0
1483	2	63.4042	7.91166	24	0	357.4	37.1	52434000	2009-08-17 15:33:54	24	0
1484	2	63.4042	7.91166	24	0	357.4	37.1	52435000	2009-08-17 15:33:55	24	0
1485	2	63.4042	7.91166	24	0	357.4	37.1	52436000	2009-08-17 15:33:56	24	0
1486	2	63.4042	7.91166	24	0	357.4	37.1	52437000	2009-08-17 15:33:57	24	0
1487	2	63.4042	7.91166	24	0	357.4	37.1	52438000	2009-08-17 15:33:58	24	0
1488	2	63.4042	7.91166	24	0	357.4	37.1	52439000	2009-08-17 15:33:59	24	0
1489	2	63.4042	7.91166	24	0	357.4	37.1	52440000	2009-08-17 15:34:00	24	0
1490	2	63.4042	7.91166	24	0	357.4	37.1	52441000	2009-08-17 15:34:01	24	0
1491	2	63.4042	7.91166	24	0	357.4	37.1	52442000	2009-08-17 15:34:02	24	0
1492	2	63.4042	7.91166	24	0	357.4	37.1	52443000	2009-08-17 15:34:03	24	0
1493	2	63.4042	7.91166	24	0	357.4	37.1	52444000	2009-08-17 15:34:04	24	0
1494	2	63.4042	7.91166	24	0	357.4	37.1	52445000	2009-08-17 15:34:05	24	0
1495	2	63.4042	7.91166	24	0	357.4	37.1	52446000	2009-08-17 15:34:06	24	0
1496	2	63.4042	7.91166	24	0	357.4	37.1	52447000	2009-08-17 15:34:07	24	0
1497	2	63.4042	7.91166	24	0	357.4	37.1	52448000	2009-08-17 15:34:08	24	0
1498	2	63.4042	7.91166	24	0	357.4	37.1	52449000	2009-08-17 15:34:09	24	0
1499	2	63.4042	7.91166	24	0	357.4	37.1	52450000	2009-08-17 15:34:10	24	0
1500	2	63.4042	7.91166	24	0	357.4	37.1	52451000	2009-08-17 15:34:11	24	0
1501	2	63.4042	7.91166	24	0	357.4	37.1	52452000	2009-08-17 15:34:12	24	0
1502	2	63.4042	7.91166	24	0	357.4	37.1	52453000	2009-08-17 15:34:13	24	0
1503	2	63.4042	7.91166	24	0	357.4	37.1	52454000	2009-08-17 15:34:14	24	0
1504	2	63.4042	7.91166	24	0	357.4	37.1	52455000	2009-08-17 15:34:15	24	0
1505	2	63.4042	7.91166	24	0	357.4	37.1	52456000	2009-08-17 15:34:16	24	0
1506	2	63.4042	7.91166	24	0	357.4	37.1	52457000	2009-08-17 15:34:17	24	0
1507	2	63.4042	7.91166	24	0	357.4	37.1	52458000	2009-08-17 15:34:18	24	0
1508	2	63.4042	7.91166	24	0	357.4	37.1	52459000	2009-08-17 15:34:19	24	0
1509	2	63.4042	7.91166	24	0	357.4	37.1	52460000	2009-08-17 15:34:20	24	0
1510	2	63.4042	7.91166	24	0	357.4	37.1	52461000	2009-08-17 15:34:21	24	0
1511	2	63.4042	7.91166	24	0	357.4	37.1	52462000	2009-08-17 15:34:22	24	0
1512	2	63.4042	7.91166	24	0	357.4	37.1	52463000	2009-08-17 15:34:23	24	0
1513	2	63.4042	7.91166	24	0	357.4	37.1	52464000	2009-08-17 15:34:24	24	0
1514	2	63.4042	7.91167	24	0	357.4	37.1	52465000	2009-08-17 15:34:25	24	0
1515	2	63.4042	7.91167	24	0	357.4	37.1	52466000	2009-08-17 15:34:26	24	0
1516	2	63.4042	7.91167	24	0	357.4	37.1	52467000	2009-08-17 15:34:27	24	0
1517	2	63.4042	7.91167	24	3.9	357.4	36.8	52468000	2009-08-17 15:34:28	24	0
1518	3	63.4156	7.90333	19	0	0	0	25901400	2009-08-18 08:11:41	21	0
1519	3	63.4156	7.90333	19	0	0	0	25902000	2009-08-18 08:11:42	21	0
1520	3	63.4156	7.90333	19	0	0	0	25903000	2009-08-18 08:11:43	21	0
1521	3	63.4156	7.90333	19	0	0	0	25904000	2009-08-18 08:11:44	21	0
1522	3	63.4156	7.90333	19	0	0	0	25905000	2009-08-18 08:11:45	21	0
1523	3	63.4156	7.90333	19	0	0	0	25906000	2009-08-18 08:11:46	21	0
1524	3	63.4156	7.90333	19	0	0	0	25907000	2009-08-18 08:11:47	21	0
1525	3	63.4156	7.90333	19	0	0	0	25908000	2009-08-18 08:11:48	21	0
1526	3	63.4156	7.90333	19	0	0	0	25909000	2009-08-18 08:11:49	21	0
1527	3	63.4156	7.90333	19	0	0	0	25910000	2009-08-18 08:11:50	21	0
1528	3	63.4156	7.90333	19	0	0	0	25911000	2009-08-18 08:11:51	21	0
1529	3	63.4156	7.90333	19	0	0	0	25912000	2009-08-18 08:11:52	21	0
1530	3	63.4156	7.90333	19	0	0	0	25913000	2009-08-18 08:11:53	21	0
1531	3	63.4156	7.90333	19	0	0	0	25914000	2009-08-18 08:11:54	21	0
1532	3	63.4156	7.90333	19	0	0	0	25915000	2009-08-18 08:11:55	21	0
1533	3	63.4156	7.90333	19	0	0	0	25916000	2009-08-18 08:11:56	21	0
1534	3	63.4156	7.90333	19	0	0	0	25917000	2009-08-18 08:11:57	21	0
1535	3	63.4156	7.90333	19	0	0	0	25918000	2009-08-18 08:11:58	21	0
1536	3	63.4156	7.90333	19	0	0	0	25919000	2009-08-18 08:11:59	21	0
1537	3	63.4156	7.90333	19	0	0	0	25920000	2009-08-18 08:12:00	21	0
1538	3	63.4156	7.90333	19	0	0	0	25921000	2009-08-18 08:12:01	21	0
1539	3	63.4156	7.90333	19	0	0	0	25922000	2009-08-18 08:12:02	21	0
1540	3	63.4156	7.90333	19	0	0	0	25923000	2009-08-18 08:12:03	21	0
1541	3	63.4156	7.90333	19	0	0	0	25924000	2009-08-18 08:12:04	21	0
1542	3	63.4156	7.90333	20	0	0	0.7	25925000	2009-08-18 08:12:05	21	0
1543	3	63.4156	7.90332	20	0.2	0	2.3	25926000	2009-08-18 08:12:06	20	0
1544	3	63.4156	7.90331	21	0.2	0	1.9	25927000	2009-08-18 08:12:07	21	0
1545	3	63.4156	7.90329	20	0	0	2.8	25928000	2009-08-18 08:12:08	20	0
1546	3	63.4156	7.90329	19	0.2	0	3.2	25929000	2009-08-18 08:12:09	20	0
1547	3	63.4156	7.90329	19	0.2	0	3.8	25930000	2009-08-18 08:12:10	20	0
1548	3	63.4156	7.90328	19	0.2	0	4.1	25931000	2009-08-18 08:12:11	20	0
1549	3	63.4156	7.90327	18	0.2	0	4.4	25932000	2009-08-18 08:12:12	20	0
1550	3	63.4156	7.90327	19	0.2	0	4.3	25933000	2009-08-18 08:12:13	20	0
1551	3	63.4156	7.90327	19	0.2	0	4.5	25934000	2009-08-18 08:12:14	20	0
1552	3	63.4156	7.90327	19	0.2	0	4.4	25935000	2009-08-18 08:12:15	20	0
1553	3	63.4156	7.90326	19	0.2	0	4.5	25936000	2009-08-18 08:12:16	20	0
1554	3	63.4156	7.90327	19	0.2	0	4.3	25937000	2009-08-18 08:12:17	20	0
1555	3	63.4156	7.90327	19	0	0	4.3	25938000	2009-08-18 08:12:18	20	0
1556	3	63.4156	7.90327	19	0	0	4.1	25939000	2009-08-18 08:12:19	20	0
1557	3	63.4156	7.90327	20	0	0	4	25940000	2009-08-18 08:12:20	20	0
1558	3	63.4156	7.90327	20	0.2	0	4	25941000	2009-08-18 08:12:21	20	0
1559	3	63.4156	7.90327	20	0	0	3.8	25942000	2009-08-18 08:12:22	20	0
1560	3	63.4156	7.90328	20	0.2	0	3.5	25943000	2009-08-18 08:12:23	20	0
1561	3	63.4156	7.90328	20	0	0	3.5	25944000	2009-08-18 08:12:24	20	0
1562	3	63.4156	7.90328	20	0.2	0	3.3	25945000	2009-08-18 08:12:25	20	0
1563	3	63.4156	7.90328	21	0	0	3	25946000	2009-08-18 08:12:26	20	1
1564	3	63.4156	7.90328	21	0.2	0	2.9	25947000	2009-08-18 08:12:27	20	1
1565	3	63.4156	7.90328	21	0.2	0	3	25948000	2009-08-18 08:12:28	20	1
1566	3	63.4156	7.90328	21	0.2	0	2.9	25949000	2009-08-18 08:12:29	20	1
1567	3	63.4156	7.90328	21	0.2	0	2.8	25950000	2009-08-18 08:12:30	20	1
1568	3	63.4156	7.90328	21	0	0	2.7	25951000	2009-08-18 08:12:31	20	1
1569	3	63.4156	7.90328	21	0.2	0	2.7	25952000	2009-08-18 08:12:32	20	1
1570	3	63.4156	7.90327	22	0	0	2.9	25953000	2009-08-18 08:12:33	20	2
1571	3	63.4156	7.90327	22	0.2	0	3	25954000	2009-08-18 08:12:34	20	2
1572	3	63.4156	7.90327	22	0.2	0	3	25955000	2009-08-18 08:12:35	20	2
1573	3	63.4156	7.90327	22	0.2	0	3.1	25956000	2009-08-18 08:12:36	20	2
1574	3	63.4156	7.90327	22	0.2	0	3.1	25957000	2009-08-18 08:12:37	20	2
1575	3	63.4156	7.90327	22	0	0	3.2	25958000	2009-08-18 08:12:38	20	2
1576	3	63.4156	7.90327	22	0	0	3.2	25959000	2009-08-18 08:12:39	20	2
1577	3	63.4156	7.90327	22	0	0	3.2	25960000	2009-08-18 08:12:40	20	2
1578	3	63.4156	7.90327	22	0	0	3.2	25961000	2009-08-18 08:12:41	20	2
1579	3	63.4156	7.90327	22	0	0	3.2	25962000	2009-08-18 08:12:42	20	2
1580	3	63.4156	7.90327	22	0	0	3.2	25963000	2009-08-18 08:12:43	20	2
1581	3	63.4156	7.90327	22	0	0	3.2	25964000	2009-08-18 08:12:44	20	2
1582	3	63.4156	7.90327	22	0	0	3.2	25965000	2009-08-18 08:12:45	20	2
1583	3	63.4156	7.90327	22	0	0	3.2	25966000	2009-08-18 08:12:46	20	2
1584	3	63.4156	7.90327	22	0	0	3.2	25967000	2009-08-18 08:12:47	20	2
1585	3	63.4156	7.90327	22	0	0	3.2	25968000	2009-08-18 08:12:48	20	2
1586	3	63.4156	7.90327	22	0	0	3.2	25969000	2009-08-18 08:12:49	20	2
1587	3	63.4156	7.90327	22	0	0	3.2	25970000	2009-08-18 08:12:50	20	2
1588	3	63.4156	7.90327	22	0	0	3.2	25971000	2009-08-18 08:12:51	20	2
1589	3	63.4156	7.90327	22	0	0	3.2	25972000	2009-08-18 08:12:52	20	2
1590	3	63.4156	7.90327	22	0	0	3.2	25973000	2009-08-18 08:12:53	20	2
1591	3	63.4156	7.90327	22	0	0	3.2	25974000	2009-08-18 08:12:54	20	2
1592	3	63.4156	7.90327	22	0	0	3.2	25975000	2009-08-18 08:12:55	20	2
1593	3	63.4156	7.90327	22	0	0	3.2	25976000	2009-08-18 08:12:56	20	2
1594	3	63.4156	7.90327	22	0	0	3.2	25977000	2009-08-18 08:12:57	20	2
1595	3	63.4156	7.90327	22	0	0	3.2	25978000	2009-08-18 08:12:58	20	2
1596	3	63.4156	7.90327	22	0	0	3.2	25979000	2009-08-18 08:12:59	20	2
1597	3	63.4156	7.90327	22	0	0	3.3	25980000	2009-08-18 08:13:00	20	2
1598	3	63.4156	7.90327	22	0	0	3.3	25981000	2009-08-18 08:13:01	20	2
1599	3	63.4156	7.90327	22	0	0	3.3	25982000	2009-08-18 08:13:02	20	2
1600	3	63.4156	7.90327	22	0	0	3.3	25983000	2009-08-18 08:13:03	20	2
1601	3	63.4156	7.90327	22	0	0	3.3	25984000	2009-08-18 08:13:04	20	2
1602	3	63.4156	7.90327	22	0	0	3.3	25985000	2009-08-18 08:13:05	20	2
1603	3	63.4156	7.90327	22	0	0	3.2	25986000	2009-08-18 08:13:06	20	2
1604	3	63.4156	7.90327	22	0	0	3.2	25987000	2009-08-18 08:13:07	20	2
1605	3	63.4156	7.90327	22	0	0	3.2	25988000	2009-08-18 08:13:08	20	2
1606	3	63.4156	7.90327	22	0	0	3.2	25989000	2009-08-18 08:13:09	20	2
1607	3	63.4156	7.90327	22	0	0	3.2	25990000	2009-08-18 08:13:10	20	2
1608	3	63.4156	7.90327	22	0	0	3.2	25991000	2009-08-18 08:13:11	20	2
1609	3	63.4156	7.90327	22	0	0	3.2	25992000	2009-08-18 08:13:12	20	2
1610	3	63.4156	7.90327	22	0	0	3.2	25993000	2009-08-18 08:13:13	20	2
1611	3	63.4156	7.90327	22	0	0	3.2	25994000	2009-08-18 08:13:14	20	2
1612	3	63.4156	7.90327	22	0	0	3.2	25995000	2009-08-18 08:13:15	20	2
1613	3	63.4156	7.90327	22	0	0	3.2	25996000	2009-08-18 08:13:16	20	2
1614	3	63.4156	7.90327	22	0	0	3.2	25997000	2009-08-18 08:13:17	20	2
1615	3	63.4156	7.90327	22	0	0	3.2	25998000	2009-08-18 08:13:18	20	2
1616	3	63.4156	7.90327	22	0	0	3.2	25999000	2009-08-18 08:13:19	20	2
1617	3	63.4156	7.90327	22	0	0	3.2	26000000	2009-08-18 08:13:20	20	2
1618	3	63.4156	7.90327	22	0	0	3.2	26001000	2009-08-18 08:13:21	20	2
1619	3	63.4156	7.90327	22	0	0	3.2	26002000	2009-08-18 08:13:22	20	2
1620	3	63.4156	7.90327	22	0	0	3.2	26003000	2009-08-18 08:13:23	20	2
1621	3	63.4156	7.90327	22	0	0	3.2	26004000	2009-08-18 08:13:24	20	2
1622	3	63.4156	7.90327	22	0	0	3.2	26005000	2009-08-18 08:13:25	20	2
1623	3	63.4156	7.90327	22	0	0	3.2	26006000	2009-08-18 08:13:26	20	2
1624	3	63.4156	7.90327	22	0	0	3.2	26007000	2009-08-18 08:13:27	20	2
1625	3	63.4156	7.90327	22	0	0	3.2	26008000	2009-08-18 08:13:28	20	2
1626	3	63.4156	7.90327	22	0	0	3.2	26009000	2009-08-18 08:13:29	20	2
1627	3	63.4156	7.90327	22	0	0	3.2	26010000	2009-08-18 08:13:30	20	2
1628	3	63.4156	7.90327	22	0	0	3.2	26011000	2009-08-18 08:13:31	20	2
1629	3	63.4156	7.90327	22	0	0	3.3	26012000	2009-08-18 08:13:32	20	2
1630	3	63.4156	7.90327	22	0	0	3.3	26013000	2009-08-18 08:13:33	20	2
1631	3	63.4156	7.90327	22	0	0	3.3	26014000	2009-08-18 08:13:34	20	2
1632	3	63.4156	7.90327	22	0	0	3.3	26015000	2009-08-18 08:13:35	20	2
1633	3	63.4156	7.90327	22	0	0	3.3	26016000	2009-08-18 08:13:36	20	2
1634	3	63.4156	7.90327	22	0	0	3.3	26017000	2009-08-18 08:13:37	20	2
1635	3	63.4156	7.90327	22	0	0	3.3	26018000	2009-08-18 08:13:38	20	2
1636	3	63.4156	7.90327	22	0	0	3.3	26019000	2009-08-18 08:13:39	20	2
1637	3	63.4156	7.90327	22	0	0	3.3	26020000	2009-08-18 08:13:40	20	2
1638	3	63.4156	7.90327	22	0	0	3.3	26021000	2009-08-18 08:13:41	20	2
1639	3	63.4156	7.90327	22	0	0	3.3	26022000	2009-08-18 08:13:42	20	2
1640	3	63.4156	7.90327	22	0	0	3.3	26023000	2009-08-18 08:13:43	20	2
1641	3	63.4156	7.90327	22	0	0	3.2	26024000	2009-08-18 08:13:44	20	2
1642	3	63.4156	7.90327	22	0	0	3.2	26025000	2009-08-18 08:13:45	20	2
1643	3	63.4156	7.90327	22	0	0	3.2	26026000	2009-08-18 08:13:46	20	2
1644	3	63.4156	7.90327	22	0	0	3.2	26027000	2009-08-18 08:13:47	20	2
1645	3	63.4156	7.90327	22	0	0	3.2	26028000	2009-08-18 08:13:48	20	2
1646	3	63.4156	7.90327	22	0	0	3.2	26029000	2009-08-18 08:13:49	20	2
1647	3	63.4156	7.90327	22	0	0	3.2	26030000	2009-08-18 08:13:50	20	2
1648	3	63.4156	7.90327	22	0	0	3.2	26031000	2009-08-18 08:13:51	20	2
1649	3	63.4156	7.90327	22	0	0	3.2	26032000	2009-08-18 08:13:52	20	2
1650	3	63.4156	7.90327	22	0	0	3.2	26033000	2009-08-18 08:13:53	20	2
1651	3	63.4156	7.90327	22	0	0	3.2	26034000	2009-08-18 08:13:54	20	2
1652	3	63.4156	7.90327	22	0	0	3.2	26035000	2009-08-18 08:13:55	20	2
1653	3	63.4156	7.90327	22	0	0	3.2	26036000	2009-08-18 08:13:56	20	2
1654	3	63.4156	7.90327	22	0	0	3.2	26037000	2009-08-18 08:13:57	20	2
1655	3	63.4156	7.90327	22	0	0	3.2	26038000	2009-08-18 08:13:58	20	2
1656	3	63.4156	7.90327	22	0	0	3.2	26039000	2009-08-18 08:13:59	20	2
1657	3	63.4156	7.90327	22	0	0	3.2	26040000	2009-08-18 08:14:00	20	2
1658	3	63.4156	7.90327	22	0	0	3.2	26041000	2009-08-18 08:14:01	20	2
1659	3	63.4156	7.90327	22	0	0	3.2	26042000	2009-08-18 08:14:02	20	2
1660	3	63.4156	7.90327	22	0	0	3.2	26043000	2009-08-18 08:14:03	20	2
1661	3	63.4156	7.90327	22	0	0	3.2	26044000	2009-08-18 08:14:04	20	2
1662	3	63.4156	7.90327	22	0	0	3.2	26045000	2009-08-18 08:14:05	20	2
1663	3	63.4156	7.90327	22	0	0	3.2	26046000	2009-08-18 08:14:06	20	2
1664	3	63.4156	7.90327	22	0	0	3.2	26047000	2009-08-18 08:14:07	20	2
1665	3	63.4156	7.90327	22	0	0	3.2	26048000	2009-08-18 08:14:08	20	2
1666	3	63.4156	7.90327	22	0	0	3.2	26049000	2009-08-18 08:14:09	20	2
1667	3	63.4156	7.90327	22	0	0	3.2	26050000	2009-08-18 08:14:10	20	2
1668	3	63.4156	7.90327	22	0	0	3.2	26051000	2009-08-18 08:14:11	20	2
1669	3	63.4156	7.90327	22	0	0	3.2	26052000	2009-08-18 08:14:12	20	2
1670	3	63.4156	7.90327	22	0	0	3.2	26053000	2009-08-18 08:14:13	20	2
1671	3	63.4156	7.90327	22	0	0	3.2	26054000	2009-08-18 08:14:14	20	2
1672	3	63.4156	7.90327	22	0	0	3.2	26055000	2009-08-18 08:14:15	20	2
1673	3	63.4156	7.90327	22	0	0	3.2	26056000	2009-08-18 08:14:16	20	2
1674	3	63.4156	7.90327	22	0	0	3.2	26057000	2009-08-18 08:14:17	20	2
1675	3	63.4156	7.90327	22	0	0	3.3	26058000	2009-08-18 08:14:18	20	2
1676	3	63.4156	7.90327	22	0	0	3.3	26059000	2009-08-18 08:14:19	20	2
1677	3	63.4156	7.90327	22	0	0	3.3	26060000	2009-08-18 08:14:20	20	2
1678	3	63.4156	7.90327	22	0	0	3.3	26061000	2009-08-18 08:14:21	20	2
1679	3	63.4156	7.90327	22	0	0	3.3	26062000	2009-08-18 08:14:22	20	2
1680	3	63.4156	7.90327	22	0	0	3.3	26063000	2009-08-18 08:14:23	20	2
1681	3	63.4156	7.90327	22	0	0	3.3	26064000	2009-08-18 08:14:24	20	2
1682	3	63.4156	7.90327	22	0	0	3.3	26065000	2009-08-18 08:14:25	20	2
1683	3	63.4156	7.90327	22	0	0	3.3	26066000	2009-08-18 08:14:26	20	2
1684	3	63.4156	7.90327	22	0	0	3.3	26067000	2009-08-18 08:14:27	20	2
1685	3	63.4156	7.90327	22	0	0	3.2	26068000	2009-08-18 08:14:28	20	2
1686	3	63.4156	7.90327	22	0	0	3.2	26069000	2009-08-18 08:14:29	20	2
1687	3	63.4156	7.90327	22	0	0	3.2	26070000	2009-08-18 08:14:30	20	2
1688	3	63.4156	7.90327	22	0	0	3.2	26071000	2009-08-18 08:14:31	20	2
1689	3	63.4156	7.90327	22	0	0	3.2	26072000	2009-08-18 08:14:32	20	2
1690	3	63.4156	7.90327	22	0	0	3.3	26073000	2009-08-18 08:14:33	20	2
1691	3	63.4156	7.90327	22	0	0	3.3	26074000	2009-08-18 08:14:34	20	2
1692	3	63.4156	7.90327	22	0	0	3.3	26075000	2009-08-18 08:14:35	20	2
1693	3	63.4156	7.90327	22	0	0	3.3	26076000	2009-08-18 08:14:36	20	2
1694	3	63.4156	7.90327	22	0	0	3.3	26077000	2009-08-18 08:14:37	20	2
1695	3	63.4156	7.90327	22	0	0	3.3	26078000	2009-08-18 08:14:38	20	2
1696	3	63.4156	7.90327	22	0	0	3.3	26079000	2009-08-18 08:14:39	20	2
1697	3	63.4156	7.90327	22	0	0	3.3	26080000	2009-08-18 08:14:40	20	2
1698	3	63.4156	7.90327	22	0	0	3.3	26081000	2009-08-18 08:14:41	20	2
1699	3	63.4156	7.90327	22	0	0	3.3	26082000	2009-08-18 08:14:42	20	2
1700	3	63.4156	7.90327	22	0	0	3.3	26083000	2009-08-18 08:14:43	20	2
1701	3	63.4156	7.90327	22	0	0	3.3	26084000	2009-08-18 08:14:44	20	2
1702	3	63.4156	7.90327	22	0	0	3.3	26085000	2009-08-18 08:14:45	20	2
1703	3	63.4156	7.90327	22	0	0	3.3	26086000	2009-08-18 08:14:46	20	2
1704	3	63.4156	7.90327	22	0	0	3.3	26087000	2009-08-18 08:14:47	20	2
1705	3	63.4156	7.90327	22	0	0	3.3	26088000	2009-08-18 08:14:48	20	2
1706	3	63.4156	7.90327	22	0	0	3.3	26089000	2009-08-18 08:14:49	20	2
1707	3	63.4156	7.90327	22	0	0	3.3	26090000	2009-08-18 08:14:50	20	2
1708	3	63.4156	7.90327	22	0	0	3.3	26091000	2009-08-18 08:14:51	20	2
1709	3	63.4156	7.90327	22	0	0	3.3	26092000	2009-08-18 08:14:52	20	2
1710	3	63.4156	7.90327	22	0	0	3.3	26093000	2009-08-18 08:14:53	20	2
1711	3	63.4156	7.90327	22	0	0	3.3	26094000	2009-08-18 08:14:54	20	2
1712	3	63.4156	7.90327	22	0	0	3.3	26095000	2009-08-18 08:14:55	20	2
1713	3	63.4156	7.90327	22	0	0	3.3	26096000	2009-08-18 08:14:56	20	2
1714	3	63.4156	7.90327	22	0	0	3.3	26097000	2009-08-18 08:14:57	20	2
1715	3	63.4156	7.90327	22	0	0	3.3	26098000	2009-08-18 08:14:58	20	2
1716	3	63.4156	7.90327	22	0	0	3.3	26099000	2009-08-18 08:14:59	20	2
1717	3	63.4156	7.90327	22	0	0	3.3	26100000	2009-08-18 08:15:00	20	2
1718	3	63.4156	7.90327	22	0	0	3.3	26101000	2009-08-18 08:15:01	20	2
1719	3	63.4156	7.90327	22	0	0	3.3	26102000	2009-08-18 08:15:02	20	2
1720	3	63.4156	7.90327	22	0	0	3.3	26103000	2009-08-18 08:15:03	20	2
1721	3	63.4156	7.90327	22	0	0	3.3	26104000	2009-08-18 08:15:04	20	2
1722	3	63.4156	7.90327	22	0	0	3.3	26105000	2009-08-18 08:15:05	20	2
1723	3	63.4156	7.90327	22	0	0	3.3	26106000	2009-08-18 08:15:06	20	2
1724	3	63.4156	7.90327	22	0	0	3.3	26107000	2009-08-18 08:15:07	20	2
1725	3	63.4156	7.90327	22	0	0	3.3	26108000	2009-08-18 08:15:08	20	2
1726	3	63.4156	7.90327	22	0	0	3.3	26109000	2009-08-18 08:15:09	20	2
1727	3	63.4156	7.90327	22	0	0	3.3	26110000	2009-08-18 08:15:10	20	2
1728	3	63.4156	7.90327	22	0	0	3.3	26111000	2009-08-18 08:15:11	20	2
1729	3	63.4156	7.90327	22	0	0	3.3	26112000	2009-08-18 08:15:12	20	2
1730	3	63.4156	7.90327	22	0	0	3.3	26113000	2009-08-18 08:15:13	20	2
1731	3	63.4156	7.90327	22	0	0	3.3	26114000	2009-08-18 08:15:14	20	2
1732	3	63.4156	7.90327	22	0	0	3.3	26115000	2009-08-18 08:15:15	20	2
1733	3	63.4156	7.90327	22	0	0	3.3	26116000	2009-08-18 08:15:16	20	2
1734	3	63.4156	7.90327	22	0	0	3.3	26117000	2009-08-18 08:15:17	20	2
1735	3	63.4156	7.90327	22	0	0	3.3	26118000	2009-08-18 08:15:18	20	2
1736	3	63.4156	7.90327	22	0	0	3.3	26119000	2009-08-18 08:15:19	20	2
1737	3	63.4156	7.90327	22	0	0	3.3	26120000	2009-08-18 08:15:20	20	2
1738	3	63.4156	7.90327	22	0	0	3.3	26121000	2009-08-18 08:15:21	20	2
1739	3	63.4156	7.90327	22	0	0	3.3	26122000	2009-08-18 08:15:22	20	2
1740	3	63.4156	7.90327	22	0	0	3.3	26123000	2009-08-18 08:15:23	20	2
1741	3	63.4156	7.90327	22	0	0	3.3	26124000	2009-08-18 08:15:24	20	2
1742	3	63.4156	7.90327	22	0	0	3.3	26125000	2009-08-18 08:15:25	20	2
1743	3	63.4156	7.90327	22	0	0	3.3	26126000	2009-08-18 08:15:26	20	2
1744	3	63.4156	7.90327	22	0	0	3.3	26127000	2009-08-18 08:15:27	20	2
1745	3	63.4156	7.90327	22	0	0	3.3	26128000	2009-08-18 08:15:28	20	2
1746	3	63.4156	7.90327	22	0	0	3.3	26129000	2009-08-18 08:15:29	20	2
1747	3	63.4156	7.90327	22	0	0	3.3	26130000	2009-08-18 08:15:30	20	2
1748	3	63.4156	7.90327	22	0	0	3.3	26131000	2009-08-18 08:15:31	20	2
1749	3	63.4156	7.90327	22	0	0	3.3	26132000	2009-08-18 08:15:32	20	2
1750	3	63.4156	7.90327	22	0	0	3.3	26133000	2009-08-18 08:15:33	20	2
1751	3	63.4156	7.90327	22	0	0	3.3	26134000	2009-08-18 08:15:34	20	2
1752	3	63.4156	7.90327	22	0	0	3.3	26135000	2009-08-18 08:15:35	20	2
1753	3	63.4156	7.90327	22	0	0	3.3	26136000	2009-08-18 08:15:36	20	2
1754	3	63.4156	7.90327	22	0	0	3.3	26137000	2009-08-18 08:15:37	20	2
1755	3	63.4156	7.90327	22	0	0	3.3	26138000	2009-08-18 08:15:38	20	2
1756	3	63.4156	7.90327	22	0	0	3.3	26139000	2009-08-18 08:15:39	20	2
1757	3	63.4156	7.90327	22	0	0	3.3	26140000	2009-08-18 08:15:40	20	2
1758	3	63.4156	7.90327	22	0	0	3.3	26141000	2009-08-18 08:15:41	20	2
1759	3	63.4156	7.90327	22	0	0	3.3	26142000	2009-08-18 08:15:42	20	2
1760	3	63.4156	7.90327	22	0	0	3.3	26143000	2009-08-18 08:15:43	20	2
1761	3	63.4156	7.90327	22	0	0	3.3	26144000	2009-08-18 08:15:44	20	2
1762	3	63.4156	7.90327	22	0	0	3.3	26145000	2009-08-18 08:15:45	20	2
1763	3	63.4156	7.90327	22	0	0	3.3	26146000	2009-08-18 08:15:46	20	2
1764	3	63.4156	7.90327	22	0	0	3.3	26147000	2009-08-18 08:15:47	20	2
1765	3	63.4156	7.90327	22	0	0	3.3	26148000	2009-08-18 08:15:48	20	2
1766	3	63.4156	7.90327	22	0	0	3.3	26149000	2009-08-18 08:15:49	20	2
1767	3	63.4156	7.90327	22	0	0	3.3	26150000	2009-08-18 08:15:50	20	2
1768	3	63.4156	7.90327	22	0	0	3.3	26151000	2009-08-18 08:15:51	20	2
1769	3	63.4156	7.90327	22	0	0	3.4	26152000	2009-08-18 08:15:52	20	2
1770	3	63.4156	7.90327	22	0	0	3.4	26153000	2009-08-18 08:15:53	20	2
1771	3	63.4156	7.90327	22	0	0	3.4	26154000	2009-08-18 08:15:54	20	2
1772	3	63.4156	7.90327	22	0	0	3.4	26155000	2009-08-18 08:15:55	20	2
1773	3	63.4156	7.90327	22	0	0	3.3	26156000	2009-08-18 08:15:56	20	2
1774	3	63.4156	7.90327	22	0	0	3.3	26157000	2009-08-18 08:15:57	20	2
1775	3	63.4156	7.90327	22	0	0	3.4	26158000	2009-08-18 08:15:58	20	2
1776	3	63.4156	7.90327	22	0	0	3.4	26159000	2009-08-18 08:15:59	20	2
1777	3	63.4156	7.90327	22	0	0	3.4	26160000	2009-08-18 08:16:00	20	2
1778	3	63.4156	7.90327	22	0	0	3.4	26161000	2009-08-18 08:16:01	20	2
1779	3	63.4156	7.90327	22	0	0	3.4	26162000	2009-08-18 08:16:02	20	2
1780	3	63.4156	7.90327	22	0	0	3.4	26163000	2009-08-18 08:16:03	20	2
1781	3	63.4156	7.90327	22	0	0	3.4	26164000	2009-08-18 08:16:04	20	2
1782	3	63.4156	7.90327	22	0	0	3.4	26165000	2009-08-18 08:16:05	20	2
1783	3	63.4156	7.90327	22	0	0	3.4	26166000	2009-08-18 08:16:06	20	2
1784	3	63.4156	7.90327	22	0	0	3.4	26167000	2009-08-18 08:16:07	20	2
1785	3	63.4156	7.90327	22	0	0	3.4	26168000	2009-08-18 08:16:08	20	2
1786	3	63.4156	7.90327	22	0	0	3.4	26169000	2009-08-18 08:16:09	20	2
1787	3	63.4156	7.90327	22	0	0	3.4	26170000	2009-08-18 08:16:10	20	2
1788	3	63.4156	7.90327	22	0	0	3.4	26171000	2009-08-18 08:16:11	20	2
1789	3	63.4156	7.90327	22	0	0	3.4	26172000	2009-08-18 08:16:12	20	2
1790	3	63.4156	7.90327	22	0	0	3.4	26173000	2009-08-18 08:16:13	20	2
1791	3	63.4156	7.90327	22	0	0	3.4	26174000	2009-08-18 08:16:14	20	2
1792	3	63.4156	7.90327	22	0	0	3.4	26175000	2009-08-18 08:16:15	20	2
1793	3	63.4156	7.90327	22	0	0	3.4	26176000	2009-08-18 08:16:16	20	2
1794	3	63.4156	7.90327	22	0	0	3.4	26177000	2009-08-18 08:16:17	20	2
1795	3	63.4156	7.90327	22	0	0	3.4	26178000	2009-08-18 08:16:18	20	2
1796	3	63.4156	7.90327	22	0	0	3.4	26179000	2009-08-18 08:16:19	20	2
1797	3	63.4156	7.90327	22	0	0	3.5	26180000	2009-08-18 08:16:20	20	2
1798	3	63.4156	7.90327	22	0	0	3.5	26181000	2009-08-18 08:16:21	20	2
1799	3	63.4156	7.90327	22	0	0	3.5	26182000	2009-08-18 08:16:22	20	2
1800	3	63.4156	7.90327	22	0	0	3.5	26183000	2009-08-18 08:16:23	20	2
1801	3	63.4156	7.90327	22	0	0	3.5	26184000	2009-08-18 08:16:24	20	2
1802	3	63.4156	7.90327	22	0	0	3.5	26185000	2009-08-18 08:16:25	20	2
1803	3	63.4156	7.90327	22	0	0	3.5	26186000	2009-08-18 08:16:26	20	2
1804	3	63.4156	7.90327	22	0	0	3.5	26187000	2009-08-18 08:16:27	20	2
1805	3	63.4156	7.90327	22	0	0	3.5	26188000	2009-08-18 08:16:28	20	2
1806	3	63.4156	7.90327	22	0	0	3.5	26189000	2009-08-18 08:16:29	20	2
1807	3	63.4156	7.90327	22	0	0	3.5	26190000	2009-08-18 08:16:30	20	2
1808	3	63.4156	7.90327	22	0	0	3.5	26191000	2009-08-18 08:16:31	20	2
1809	3	63.4156	7.90327	22	0	0	3.5	26192000	2009-08-18 08:16:32	20	2
1810	3	63.4156	7.90327	22	0	0	3.5	26193000	2009-08-18 08:16:33	20	2
1811	3	63.4156	7.90327	22	0	0	3.5	26194000	2009-08-18 08:16:34	20	2
1812	3	63.4156	7.90327	22	0	0	3.5	26195000	2009-08-18 08:16:35	20	2
1813	3	63.4156	7.90327	22	0	0	3.5	26196000	2009-08-18 08:16:36	20	2
1814	3	63.4156	7.90327	22	0	0	3.5	26197000	2009-08-18 08:16:37	20	2
1815	3	63.4156	7.90327	22	0	0	3.5	26198000	2009-08-18 08:16:38	20	2
1816	3	63.4156	7.90327	22	0	0	3.5	26199000	2009-08-18 08:16:39	20	2
1817	3	63.4156	7.90327	22	0	0	3.5	26200000	2009-08-18 08:16:40	20	2
1818	3	63.4156	7.90327	22	0	0	3.5	26201000	2009-08-18 08:16:41	20	2
1819	3	63.4156	7.90327	22	0	0	3.5	26202000	2009-08-18 08:16:42	20	2
1820	3	63.4156	7.90327	22	0	0	3.5	26203000	2009-08-18 08:16:43	20	2
1821	3	63.4156	7.90327	22	0	0	3.5	26204000	2009-08-18 08:16:44	20	2
1822	3	63.4156	7.90327	22	0	0	3.5	26205000	2009-08-18 08:16:45	20	2
1823	3	63.4156	7.90327	22	0	0	3.5	26206000	2009-08-18 08:16:46	20	2
1824	3	63.4156	7.90327	22	0	0	3.5	26207000	2009-08-18 08:16:47	20	2
1825	3	63.4156	7.90327	22	0	0	3.5	26208000	2009-08-18 08:16:48	20	2
1826	3	63.4156	7.90327	22	0	0	3.5	26209000	2009-08-18 08:16:49	20	2
1827	3	63.4156	7.90327	22	0	0	3.5	26210000	2009-08-18 08:16:50	20	2
1828	3	63.4156	7.90327	22	0	0	3.5	26211000	2009-08-18 08:16:51	20	2
1829	3	63.4156	7.90327	22	0	0	3.5	26212000	2009-08-18 08:16:52	20	2
1830	3	63.4156	7.90327	22	0	0	3.5	26213000	2009-08-18 08:16:53	20	2
1831	3	63.4156	7.90327	22	0	0	3.5	26214000	2009-08-18 08:16:54	20	2
1832	3	63.4156	7.90327	22	0	0	3.5	26215000	2009-08-18 08:16:55	20	2
1833	3	63.4156	7.90327	22	0	0	3.5	26216000	2009-08-18 08:16:56	20	2
1834	3	63.4156	7.90327	22	0	0	3.5	26217000	2009-08-18 08:16:57	20	2
1835	3	63.4156	7.90327	22	0	0	3.5	26218000	2009-08-18 08:16:58	20	2
1836	3	63.4156	7.90327	22	0	0	3.5	26219000	2009-08-18 08:16:59	20	2
1837	3	63.4156	7.90327	22	0	0	3.5	26220000	2009-08-18 08:17:00	20	2
1838	3	63.4156	7.90327	22	0	0	3.5	26221000	2009-08-18 08:17:01	20	2
1839	3	63.4156	7.90327	22	0	0	3.5	26222000	2009-08-18 08:17:02	20	2
1840	3	63.4156	7.90327	22	3.5	0	3.4	26223000	2009-08-18 08:17:03	20	2
1841	3	63.4156	7.90327	22	15	13.6	3	26224000	2009-08-18 08:17:04	20	2
1842	3	63.4157	7.90333	23	25.9	41.2	6.7	26225000	2009-08-18 08:17:05	21	2
1843	3	63.4157	7.90345	28	28.9	51	13.5	26226000	2009-08-18 08:17:06	21	7
1844	3	63.4158	7.90357	34	29.3	32.6	21.3	26227000	2009-08-18 08:17:07	21	13
1845	3	63.4158	7.90366	38	38.2	31	30.5	26228000	2009-08-18 08:17:08	21	17
1846	3	63.4159	7.90384	44	45.7	80	41	26229000	2009-08-18 08:17:09	21	23
1847	3	63.4158	7.90412	50	48.9	132.4	47.7	26230000	2009-08-18 08:17:10	20	30
1848	3	63.4157	7.90431	55	48.9	161.3	50.1	26231000	2009-08-18 08:17:11	20	35
1849	3	63.4156	7.90435	54	40.6	183.1	50.9	26232000	2009-08-18 08:17:12	20	34
1850	3	63.4155	7.90419	54	30.9	210.1	45.5	26233000	2009-08-18 08:17:13	19	35
1851	3	63.4153	7.9039	54	30.9	221	42.1	26234000	2009-08-18 08:17:14	22	32
1852	3	63.4151	7.90362	55	30.9	200.9	53.9	26235000	2009-08-18 08:17:15	20	35
1853	3	63.4148	7.90366	55	30.9	168.3	88	26236000	2009-08-18 08:17:16	15	40
1854	3	63.4145	7.90388	56	30.9	160.5	127.8	26237000	2009-08-18 08:17:17	18	38
1855	3	63.4142	7.90416	57	30.9	156.5	165.1	26238000	2009-08-18 08:17:18	18	39
1856	3	63.4138	7.90449	57	30.9	155.2	203.4	26239000	2009-08-18 08:17:19	17	40
1857	3	63.4137	7.90454	57	30.9	155.8	218.1	26240000	2009-08-18 08:17:20	17	40
1858	3	63.4136	7.90456	58	30.9	159.8	230.2	26241000	2009-08-18 08:17:21	17	41
1859	3	63.4136	7.90446	61	30.9	152.4	231	26242000	2009-08-18 08:17:22	17	44
1860	3	63.4141	7.90362	68	43.7	138.2	170.6	26243000	2009-08-18 08:17:23	17	51
1861	3	63.4141	7.90349	71	41.5	121.7	161	26244000	2009-08-18 08:17:24	16	55
1862	3	63.4141	7.9036	74	47	132.2	163.9	26245000	2009-08-18 08:17:25	17	57
1863	3	63.4141	7.90376	78	47	133	171.5	26246000	2009-08-18 08:17:26	17	61
1864	3	63.414	7.90394	79	47	143.2	182	26247000	2009-08-18 08:17:27	18	61
1865	3	63.4138	7.90404	80	47	169.8	197.5	26248000	2009-08-18 08:17:28	16	64
1866	3	63.4137	7.90404	84	47	181.7	215.2	26249000	2009-08-18 08:17:29	16	68
1867	3	63.4135	7.90402	89	47	181.5	233.3	26250000	2009-08-18 08:17:30	17	72
1868	3	63.4133	7.904	92	47	180.7	252.3	26251000	2009-08-18 08:17:31	17	75
1869	3	63.4132	7.90402	96	47	176.7	271.1	26252000	2009-08-18 08:17:32	17	79
1870	3	63.413	7.90407	100	47	168.4	289.8	26253000	2009-08-18 08:17:33	19	81
1871	3	63.4128	7.90415	104	47	165.7	308.3	26254000	2009-08-18 08:17:34	19	85
1872	3	63.4127	7.90423	107	47	167.5	327.4	26255000	2009-08-18 08:17:35	20	87
1873	3	63.4125	7.9043	111	47	170	347.1	26256000	2009-08-18 08:17:36	21	90
1874	3	63.4123	7.90437	115	47	169.9	368.7	26257000	2009-08-18 08:17:37	20	95
1875	3	63.4121	7.90445	118	47	167.8	390.7	26258000	2009-08-18 08:17:38	19	99
1876	3	63.4119	7.90456	122	47	164.4	412.9	26259000	2009-08-18 08:17:39	18	104
1877	3	63.4117	7.90468	127	47	163.6	434.3	26260000	2009-08-18 08:17:40	18	109
1878	3	63.4115	7.90479	131	47	165.1	455.3	26261000	2009-08-18 08:17:41	17	114
1879	3	63.4114	7.9049	135	47	164	476.3	26262000	2009-08-18 08:17:42	20	115
1880	3	63.4112	7.90502	139	47	161.1	497	26263000	2009-08-18 08:17:43	18	121
1881	3	63.411	7.90517	142	47	159.1	518.4	26264000	2009-08-18 08:17:44	17	125
1882	3	63.4108	7.90533	145	47	158.4	540	26265000	2009-08-18 08:17:45	17	128
1883	3	63.4106	7.90548	149	47	158.8	561.7	26266000	2009-08-18 08:17:46	17	132
1884	3	63.4104	7.90564	152	47	158.9	583.7	26267000	2009-08-18 08:17:47	16	136
1885	3	63.4102	7.9058	154	47	161.5	606.9	26268000	2009-08-18 08:17:48	17	137
1886	3	63.41	7.90593	155	47	166.2	631.1	26269000	2009-08-18 08:17:49	17	138
1887	3	63.4098	7.90604	158	47	167.8	655.4	26270000	2009-08-18 08:17:50	19	139
1888	3	63.4096	7.90613	161	47	168.2	679.4	26271000	2009-08-18 08:17:51	18	143
1889	3	63.4094	7.90624	166	47	165.8	702.2	26272000	2009-08-18 08:17:52	18	148
1890	3	63.4092	7.90637	171	47	159.8	723.8	26273000	2009-08-18 08:17:53	18	153
1891	3	63.409	7.90655	174	47	154.5	745.2	26274000	2009-08-18 08:17:54	18	156
1892	3	63.4089	7.90674	177	47	155.3	766.6	26275000	2009-08-18 08:17:55	19	158
1893	3	63.4087	7.90691	180	47	158.6	789	26276000	2009-08-18 08:17:56	20	160
1894	3	63.4085	7.90707	183	47	160.7	811.6	26277000	2009-08-18 08:17:57	20	163
1895	3	63.4083	7.90721	187	47	160.7	834.2	26278000	2009-08-18 08:17:58	22	165
1896	3	63.4081	7.90737	191	47	159.5	856.7	26279000	2009-08-18 08:17:59	23	168
1897	3	63.4079	7.90753	194	47	157	878.6	26280000	2009-08-18 08:18:00	24	170
1898	3	63.4077	7.90771	197	47	156.2	900.9	26281000	2009-08-18 08:18:01	22	175
1899	3	63.4075	7.90789	199	47	155.4	923.6	26282000	2009-08-18 08:18:02	22	177
1900	3	63.4074	7.90809	201	47	154.9	946.6	26283000	2009-08-18 08:18:03	22	179
1901	3	63.4072	7.90828	204	47	156.9	969.9	26284000	2009-08-18 08:18:04	22	182
1902	3	63.407	7.90845	207	47	160.7	993.3	26285000	2009-08-18 08:18:05	23	184
1903	3	63.4068	7.9086	208	47	164.4	1017.6	26286000	2009-08-18 08:18:06	23	185
1904	3	63.4065	7.90873	210	47	165.7	1042.6	26287000	2009-08-18 08:18:07	23	187
1905	3	63.4063	7.90885	212	47	165.3	1067.5	26288000	2009-08-18 08:18:08	23	189
1906	3	63.4061	7.90897	215	47	165	1092.2	26289000	2009-08-18 08:18:09	24	191
1907	3	63.4059	7.9091	217	47	164.8	1116.4	26290000	2009-08-18 08:18:10	22	195
1908	3	63.4057	7.90923	220	47	164.6	1140.5	26291000	2009-08-18 08:18:11	22	198
1909	3	63.4055	7.90936	223	47	164.4	1164.4	26292000	2009-08-18 08:18:12	22	201
1910	3	63.4053	7.90949	226	47	163.9	1188.3	26293000	2009-08-18 08:18:13	23	203
1911	3	63.4051	7.90961	228	47	167.6	1211.6	26294000	2009-08-18 08:18:14	23	205
1912	3	63.4049	7.90968	230	47	177.5	1235	26295000	2009-08-18 08:18:15	23	207
1913	3	63.4046	7.90963	231	47	194.9	1257.4	26296000	2009-08-18 08:18:16	23	208
1914	3	63.4044	7.90943	230	47	214.9	1274.9	26297000	2009-08-18 08:18:17	23	207
1915	3	63.4043	7.90913	229	47	238.1	1285.5	26298000	2009-08-18 08:18:18	23	206
1916	3	63.4043	7.90879	227	47	264.5	1287.1	26299000	2009-08-18 08:18:19	24	203
1917	3	63.4043	7.90849	226	47	291.7	1281.5	26300000	2009-08-18 08:18:20	25	201
1918	3	63.4044	7.90828	225	45.2	321.4	1271.4	26301000	2009-08-18 08:18:21	25	200
1919	3	63.4045	7.9082	225	43.2	348.8	1259.2	26302000	2009-08-18 08:18:22	24	201
1920	3	63.4046	7.90818	226	41.3	356.4	1247.2	26303000	2009-08-18 08:18:23	24	202
1921	3	63.4047	7.90817	228	38.5	355.6	1235.8	26304000	2009-08-18 08:18:24	24	204
1922	3	63.4048	7.90814	230	37.6	350	1225	26305000	2009-08-18 08:18:25	25	205
1923	3	63.4049	7.90808	232	36.3	335.7	1214.6	26306000	2009-08-18 08:18:26	24	208
1924	3	63.4049	7.90798	235	35	325.4	1204.9	26307000	2009-08-18 08:18:27	24	211
1925	3	63.405	7.90787	238	33	321.5	1196.2	26308000	2009-08-18 08:18:28	25	213
1926	3	63.4051	7.90776	241	32.4	323	1188	26309000	2009-08-18 08:18:29	25	216
1927	3	63.4052	7.90767	242	33.2	328.3	1179.8	26310000	2009-08-18 08:18:30	26	216
1928	3	63.4052	7.90758	243	33.5	332.2	1171	26311000	2009-08-18 08:18:31	27	216
1929	3	63.4053	7.90749	244	33.5	333.2	1162	26312000	2009-08-18 08:18:32	28	216
1930	3	63.4054	7.90742	246	31.1	335.1	1153.3	26313000	2009-08-18 08:18:33	27	219
1931	3	63.4055	7.90735	248	28.2	336.9	1145.3	26314000	2009-08-18 08:18:34	27	221
1932	3	63.4055	7.9073	249	26.5	341.6	1137.7	26315000	2009-08-18 08:18:35	27	222
1933	3	63.4056	7.90727	249	27	350.3	1130.5	26316000	2009-08-18 08:18:36	27	222
1934	3	63.4056	7.90726	249	30	0.1	1123	26317000	2009-08-18 08:18:37	27	222
1935	3	63.4057	7.90726	249	30.6	2	1115	26318000	2009-08-18 08:18:38	27	222
1936	3	63.4058	7.90726	249	29.8	357.4	1107	26319000	2009-08-18 08:18:39	26	223
1937	3	63.4059	7.90725	249	29.8	354.8	1099	26320000	2009-08-18 08:18:40	25	224
1938	3	63.4059	7.90723	249	30.4	353.1	1090.7	26321000	2009-08-18 08:18:41	25	224
1939	3	63.406	7.90721	249	30.9	349.5	1082.3	26322000	2009-08-18 08:18:42	25	224
1940	3	63.4061	7.90717	249	31.5	345.5	1073.7	26323000	2009-08-18 08:18:43	25	224
1941	3	63.4062	7.90711	249	30.9	340.9	1065	26324000	2009-08-18 08:18:44	25	224
1942	3	63.4062	7.90705	249	31.1	340.1	1056.5	26325000	2009-08-18 08:18:45	25	224
1943	3	63.4063	7.907	249	30.2	338.4	1048.1	26326000	2009-08-18 08:18:46	26	223
1944	3	63.4064	7.90693	249	30.4	331.4	1040	26327000	2009-08-18 08:18:47	26	223
1945	3	63.4064	7.90683	249	30.6	322.4	1032.7	26328000	2009-08-18 08:18:48	25	224
1946	3	63.4065	7.90673	249	30.7	324	1025	26329000	2009-08-18 08:18:49	24	225
1947	3	63.4066	7.90663	249	31.3	332	1017.3	26330000	2009-08-18 08:18:50	24	225
1948	3	63.4066	7.90657	249	31.9	336.1	1008.9	26331000	2009-08-18 08:18:51	24	225
1949	3	63.4067	7.9065	249	31.7	336.7	1000.2	26332000	2009-08-18 08:18:52	24	225
1950	3	63.4068	7.90643	249	32	334.9	991.8	26333000	2009-08-18 08:18:53	24	225
1951	3	63.4068	7.90635	249	31.7	335.5	983	26334000	2009-08-18 08:18:54	26	223
1952	3	63.4069	7.90629	249	31.5	336.7	974.4	26335000	2009-08-18 08:18:55	26	223
1953	3	63.407	7.90622	249	31.5	337.4	965.9	26336000	2009-08-18 08:18:56	26	223
1954	3	63.4071	7.90616	249	30.9	338.5	957.7	26337000	2009-08-18 08:18:57	27	222
1955	3	63.4071	7.9061	249	30.2	340	949.2	26338000	2009-08-18 08:18:58	26	223
1956	3	63.4072	7.90605	249	29.6	341.2	941.1	26339000	2009-08-18 08:18:59	25	224
1957	3	63.4073	7.906	249	30.2	343.4	932.9	26340000	2009-08-18 08:19:00	25	224
1958	3	63.4074	7.90595	249	30.2	342.5	924.6	26341000	2009-08-18 08:19:01	24	225
1959	3	63.4074	7.9059	247	31.1	343.8	916.2	26342000	2009-08-18 08:19:02	23	224
1960	3	63.4075	7.90585	246	32.6	345	907.5	26343000	2009-08-18 08:19:03	23	223
1961	3	63.4076	7.9058	244	33.2	344.7	898.5	26344000	2009-08-18 08:19:04	23	221
1962	3	63.4077	7.90575	243	32.4	344.2	889	26345000	2009-08-18 08:19:05	22	221
1963	3	63.4077	7.90571	242	31.3	341.8	880.3	26346000	2009-08-18 08:19:06	22	220
1964	3	63.4078	7.90564	242	30	337.9	871.8	26347000	2009-08-18 08:19:07	22	220
1965	3	63.4079	7.90558	242	29.1	337.7	863.8	26348000	2009-08-18 08:19:08	21	221
1966	3	63.4079	7.90552	241	28.9	335.8	856.1	26349000	2009-08-18 08:19:09	21	220
1967	3	63.408	7.90544	240	29.4	330.9	848.6	26350000	2009-08-18 08:19:10	22	218
1968	3	63.4081	7.90535	238	30.4	325.8	841.3	26351000	2009-08-18 08:19:11	21	217
1969	3	63.4081	7.90526	237	31.1	325.2	833.9	26352000	2009-08-18 08:19:12	21	216
1970	3	63.4082	7.90516	235	32.2	329.2	826.2	26353000	2009-08-18 08:19:13	21	214
1971	3	63.4083	7.90507	233	33.5	332.8	817.8	26354000	2009-08-18 08:19:14	23	210
1972	3	63.4083	7.90499	232	34.1	333.2	809.1	26355000	2009-08-18 08:19:15	23	209
1973	3	63.4084	7.9049	230	33.9	333.9	800.4	26356000	2009-08-18 08:19:16	22	208
1974	3	63.4085	7.90482	229	32.6	333.2	791.5	26357000	2009-08-18 08:19:17	21	208
1975	3	63.4086	7.90473	228	31.9	331.7	783	26358000	2009-08-18 08:19:18	21	207
1976	3	63.4086	7.90465	227	31.5	330.3	775.1	26359000	2009-08-18 08:19:19	20	207
1977	3	63.4087	7.90456	226	31.9	332.4	767	26360000	2009-08-18 08:19:20	20	206
1978	3	63.4088	7.90449	225	32.6	335.6	758.4	26361000	2009-08-18 08:19:21	20	205
1979	3	63.4089	7.90442	223	33.2	336	749.8	26362000	2009-08-18 08:19:22	19	204
1980	3	63.4089	7.90434	222	33.7	335.4	741	26363000	2009-08-18 08:19:23	19	203
1981	3	63.409	7.90426	220	34.4	336.5	732.1	26364000	2009-08-18 08:19:24	20	200
1982	3	63.4091	7.90418	219	34.4	336.2	723.1	26365000	2009-08-18 08:19:25	20	199
1983	3	63.4092	7.9041	218	34.8	336	714.1	26366000	2009-08-18 08:19:26	22	196
1984	3	63.4093	7.90402	217	35	336.2	704.8	26367000	2009-08-18 08:19:27	23	194
1985	3	63.4093	7.90395	216	34.8	338.2	695.6	26368000	2009-08-18 08:19:28	22	194
1986	3	63.4094	7.90388	215	34.4	338.9	686.5	26369000	2009-08-18 08:19:29	22	193
1987	3	63.4095	7.90381	214	34.6	338.6	677.5	26370000	2009-08-18 08:19:30	21	193
1988	3	63.4096	7.90374	212	33.7	336.5	668.5	26371000	2009-08-18 08:19:31	21	191
1989	3	63.4097	7.90366	211	32.6	336.4	660.1	26372000	2009-08-18 08:19:32	20	191
1990	3	63.4097	7.90359	210	31.7	337.2	651.7	26373000	2009-08-18 08:19:33	20	190
1991	3	63.4098	7.90353	209	30.4	338.3	643.3	26374000	2009-08-18 08:19:34	20	189
1992	3	63.4099	7.90346	208	30.4	338.8	635.3	26375000	2009-08-18 08:19:35	21	187
1993	3	63.41	7.9034	207	30.7	339	627.5	26376000	2009-08-18 08:19:36	20	187
1994	3	63.41	7.90335	205	31.3	342.6	619.3	26377000	2009-08-18 08:19:37	21	184
1995	3	63.4101	7.9033	204	32	345.4	610.6	26378000	2009-08-18 08:19:38	21	183
1996	3	63.4102	7.90325	202	32.4	344.2	601.9	26379000	2009-08-18 08:19:39	21	181
1997	3	63.4102	7.9032	201	32.4	340.4	593.4	26380000	2009-08-18 08:19:40	22	179
1998	3	63.4103	7.90313	200	32.2	340.6	584.8	26381000	2009-08-18 08:19:41	24	176
1999	3	63.4104	7.90308	198	32.6	345	576.3	26382000	2009-08-18 08:19:42	23	175
2000	3	63.4105	7.90305	197	31.9	347.9	567.8	26383000	2009-08-18 08:19:43	23	174
2001	3	63.4106	7.90301	196	31.3	351.2	559.3	26384000	2009-08-18 08:19:44	22	174
2002	3	63.4106	7.90298	195	30.2	349.2	550.9	26385000	2009-08-18 08:19:45	23	172
2003	3	63.4107	7.90294	194	29.6	344.8	542.6	26386000	2009-08-18 08:19:46	23	171
2004	3	63.4108	7.90289	193	29.8	343	534.9	26387000	2009-08-18 08:19:47	23	170
2005	3	63.4109	7.90285	192	30.6	349.2	527.1	26388000	2009-08-18 08:19:48	23	169
2006	3	63.4109	7.90283	191	32.2	358	518.4	26389000	2009-08-18 08:19:49	23	168
2007	3	63.411	7.90283	189	33.7	0.6	509.3	26390000	2009-08-18 08:19:50	22	167
2008	3	63.4111	7.90283	187	34.8	357.9	500.1	26391000	2009-08-18 08:19:51	22	165
2009	3	63.4112	7.90282	185	35	351.4	490.7	26392000	2009-08-18 08:19:52	21	164
2010	3	63.4113	7.90278	183	34.8	343.3	481.4	26393000	2009-08-18 08:19:53	22	161
2011	3	63.4113	7.90271	182	34.6	338.8	472.5	26394000	2009-08-18 08:19:54	21	161
2012	3	63.4114	7.90264	181	34.4	338.7	463.5	26395000	2009-08-18 08:19:55	19	162
2013	3	63.4115	7.90257	180	33.5	339.5	454.9	26396000	2009-08-18 08:19:56	18	162
2014	3	63.4116	7.90251	179	32.8	341.8	446.3	26397000	2009-08-18 08:19:57	18	161
2015	3	63.4117	7.90245	178	32	341.6	437.7	26398000	2009-08-18 08:19:58	18	160
2016	3	63.4117	7.9024	177	32.6	341	429.7	26399000	2009-08-18 08:19:59	18	159
2017	3	63.4118	7.90234	175	33	342.5	421.8	26400000	2009-08-18 08:20:00	18	157
2018	3	63.4119	7.90229	174	34.1	344.7	413.3	26401000	2009-08-18 08:20:01	18	156
2019	3	63.412	7.90225	172	33.9	347.8	404.2	26402000	2009-08-18 08:20:02	18	154
2020	3	63.4121	7.90221	172	34.1	348.8	395.1	26403000	2009-08-18 08:20:03	18	154
2021	3	63.4122	7.90218	172	32.8	348.8	386.1	26404000	2009-08-18 08:20:04	18	154
2022	3	63.4122	7.90214	173	32	351.9	377.6	26405000	2009-08-18 08:20:05	18	155
2023	3	63.4123	7.90213	173	31.5	359.2	368.8	26406000	2009-08-18 08:20:06	18	155
2024	3	63.4124	7.90213	173	31.3	3.5	360	26407000	2009-08-18 08:20:07	18	155
2025	3	63.4125	7.90214	173	31.3	0.8	351.7	26408000	2009-08-18 08:20:08	17	156
2026	3	63.4126	7.90213	173	31.5	353.8	343.2	26409000	2009-08-18 08:20:09	18	155
2027	3	63.4126	7.9021	173	33	350.7	334.7	26410000	2009-08-18 08:20:10	17	156
2028	3	63.4127	7.90208	172	34.4	353.9	325.8	26411000	2009-08-18 08:20:11	17	155
2029	3	63.4128	7.90207	171	35.4	355	316.5	26412000	2009-08-18 08:20:12	17	154
2030	3	63.4129	7.90205	170	35.9	350.8	307.2	26413000	2009-08-18 08:20:13	18	152
2031	3	63.413	7.90201	169	36.5	347.7	298	26414000	2009-08-18 08:20:14	18	151
2032	3	63.4131	7.90197	169	36.5	347.2	289	26415000	2009-08-18 08:20:15	18	151
2033	3	63.4132	7.90191	170	35.9	344.2	278.2	26416100	2009-08-18 08:20:16	18	152
2034	3	63.4132	7.90186	170	35.2	341.9	271.7	26417000	2009-08-18 08:20:17	18	152
2035	3	63.4133	7.9018	171	34.6	342.9	263.5	26418000	2009-08-18 08:20:18	16	155
2036	3	63.4134	7.90175	170	35.4	349.7	255.1	26419000	2009-08-18 08:20:19	17	153
2037	3	63.4135	7.90173	170	35.9	355.3	245.9	26420000	2009-08-18 08:20:20	17	153
2038	3	63.4136	7.90173	170	36.5	356.3	236.5	26421000	2009-08-18 08:20:21	16	154
2039	3	63.4137	7.90172	169	35.4	353.2	227.4	26422000	2009-08-18 08:20:22	15	154
2040	3	63.4138	7.9017	169	35	352.2	218.6	26423000	2009-08-18 08:20:23	15	154
2041	3	63.4138	7.90168	169	35.9	352	210.1	26424000	2009-08-18 08:20:24	14	155
2042	3	63.4139	7.90164	168	39.8	350.7	201.3	26425000	2009-08-18 08:20:25	13	155
2043	3	63.4141	7.9016	165	43.3	350.2	192.1	26426000	2009-08-18 08:20:26	14	151
2044	3	63.4142	7.90156	163	44.3	354	182.3	26427000	2009-08-18 08:20:27	14	149
2045	3	63.4143	7.90154	161	44.3	356.7	172.3	26428000	2009-08-18 08:20:28	12	149
2046	3	63.4144	7.90153	161	40.2	359.4	163	26429000	2009-08-18 08:20:29	13	148
2047	3	63.4145	7.90154	161	38.7	5.5	153.3	26430000	2009-08-18 08:20:30	15	146
2048	3	63.4146	7.90157	162	36.9	13.5	143.8	26431000	2009-08-18 08:20:31	16	146
2049	3	63.4147	7.90162	164	33.7	10.9	134.6	26432000	2009-08-18 08:20:32	16	148
2050	3	63.4147	7.90163	166	32.4	356.9	127.1	26433000	2009-08-18 08:20:33	18	148
2051	3	63.4148	7.90158	167	33.2	334.1	122.5	26434000	2009-08-18 08:20:34	18	149
2052	3	63.4149	7.90145	167	38.2	317.5	122.1	26435000	2009-08-18 08:20:35	18	149
2053	3	63.4149	7.90125	166	46.1	297.1	126.1	26436000	2009-08-18 08:20:36	17	149
2054	3	63.415	7.90098	164	48.9	278.7	135.6	26437000	2009-08-18 08:20:37	15	149
2055	3	63.415	7.90064	162	48.9	262.9	150.2	26438000	2009-08-18 08:20:38	16	146
2056	3	63.4149	7.9003	160	48.9	250	167.5	26439000	2009-08-18 08:20:39	16	144
2057	3	63.4149	7.89995	159	48.9	236.9	186.9	26440000	2009-08-18 08:20:40	16	143
2058	3	63.4147	7.89963	159	48.9	223.4	207.2	26441000	2009-08-18 08:20:41	14	145
2059	3	63.4146	7.89936	158	48.9	209.4	227.8	26442000	2009-08-18 08:20:42	16	142
2060	3	63.4144	7.89918	156	48.9	195.1	247.2	26443000	2009-08-18 08:20:43	14	142
2061	3	63.4141	7.89912	154	48.9	180.8	264.4	26444000	2009-08-18 08:20:44	14	140
2062	3	63.4139	7.89918	152	48.9	168.9	279.4	26445000	2009-08-18 08:20:45	11	141
2063	3	63.4137	7.89932	151	48.9	161.6	292.5	26446000	2009-08-18 08:20:46	11	140
2064	3	63.4134	7.89949	151	48.9	161.8	306.1	26447000	2009-08-18 08:20:47	12	139
2065	3	63.4132	7.89963	153	48.9	162.6	321	26448000	2009-08-18 08:20:48	13	140
[truncated: 25,443 more rows]

## Sheet: Radar data
Test_TrackID	ImportID	DBASE_ID	Scan_Index	Radar_Track_ID	Period	Date_Local	Milliseconds	Area	Av_Reflectivity	Range	Bearing	Track_Distance	Lat_1	Long_1	Heading	Speed
1	473	50880	188	2.00908e+19	908162300	2009-08-17 15:03:08.000	8.093	13	1344	319.005	193	1123	63.4011	7.90979	163	56
1	473	50885	190	2.00908e+19	908162300	2009-08-17 15:03:10.000	10.828	14	1344	359.263	188	1658	63.4007	7.91025	153	69
1	473	50889	193	2.00908e+19	908162300	2009-08-17 15:03:13.000	13.453	11	1524	367.652	181	1480	63.4006	7.91115	105	62
1	473	50894	196	2.00908e+19	908162300	2009-08-17 15:03:16.000	16.171	14	1524	344.285	176	1049	63.4008	7.91164	80	44
1	473	50897	198	2.00908e+19	908162300	2009-08-17 15:03:18.000	18.796	25	1324	301.32	179	723	63.4012	7.91136	341	52
1	473	50904	201	2.00908e+19	908162300	2009-08-17 15:03:21.000	21.515	28	1262	263.158	172	1226	63.4016	7.91194	36	52
1	473	50997	276	2.00908e+19	908162300	2009-08-17 15:04:36.000	36.031	11	1349	315.562	200	915	63.4012	7.90909	135	45
1	473	50999	278	2.00908e+19	908162300	2009-08-17 15:04:38.000	38.75	15	1561	316.278	193	1256	63.4011	7.90983	107	52
1	473	51004	281	2.00908e+19	908162300	2009-08-17 15:04:41.000	41.375	14	1498	293.995	188	1043	63.4013	7.91036	56	43
1	473	51007	284	2.00908e+19	908162300	2009-08-17 15:04:44.000	44.093	9	1741	267.305	186	926	63.4015	7.9107	34	39
2	473	52070	1199	2.00908e+19	908162300	2009-08-17 15:19:59.000	59.812	6	940	527.174	336	785	63.4082	7.90683	357	56
2	473	52073	1202	2.00908e+19	908162300	2009-08-17 15:20:02.000	2.453	23	1231	568.476	335	1230	63.4086	7.90645	333	51
2	473	52078	1205	2.00908e+19	908162300	2009-08-17 15:20:05.000	5.187	31	906	603.176	336	1087	63.4089	7.90627	345	45
2	473	52082	1207	2.00908e+19	908162300	2009-08-17 15:20:07.000	7.843	30	1057	644.816	335	1268	63.4092	7.90573	321	53
2	473	52085	1210	2.00908e+19	908162300	2009-08-17 15:20:10.000	10.484	19	1468	675.603	335	1154	63.4094	7.90549	337	48
2	473	52088	1213	2.00908e+19	908162300	2009-08-17 15:20:13.000	13.109	17	1496	713.413	335	1191	63.4097	7.90518	336	49
2	473	52091	1215	2.00908e+19	908162300	2009-08-17 15:20:15.000	15.843	29	1219	760.792	336	1252	63.4102	7.90493	345	52
2	473	52096	1218	2.00908e+19	908162300	2009-08-17 15:20:18.000	18.468	21	1228	795.873	336	1297	63.4104	7.90462	334	54
2	473	52099	1221	2.00908e+19	908162300	2009-08-17 15:20:21.000	21.093	17	1127	838.717	336	1353	63.4108	7.90433	340	56
2	473	52101	1223	2.00908e+19	908162300	2009-08-17 15:20:23.000	23.828	9	1409	874.922	336	1231	63.4111	7.90412	344	51
2	473	52104	1226	2.00908e+19	908162300	2009-08-17 15:20:26.000	26.453	25	1417	924.245	335	1385	63.4115	7.90338	315	58
2	473	52107	1229	2.00908e+19	908162300	2009-08-17 15:20:29.000	29.109	32	1338	964.009	335	1353	63.4118	7.90311	340	57
2	473	52116	1234	2.00908e+19	908162300	2009-08-17 15:20:34.000	34.453	29	1179	1024.13	335	1079	63.4122	7.90238	324	45
2	473	52128	1239	2.00908e+19	908162300	2009-08-17 15:20:39.000	39.796	37	1411	1009.53	330	833	63.4118	7.90116	206	60
2	473	52130	1242	2.00908e+19	908162300	2009-08-17 15:20:42.000	42.421	33	1304	952.49	328	1380	63.4112	7.90118	179	57
2	473	52133	1245	2.00908e+19	908162300	2009-08-17 15:20:45.000	45.14	26	1358	895.257	327	1821	63.4107	7.90151	165	76
2	473	52143	1247	2.00908e+19	908162300	2009-08-17 15:20:47.000	47.781	25	1285	839.825	326	1963	63.4102	7.90181	165	82
2	473	52157	1253	2.00908e+19	908162300	2009-08-17 15:20:53.000	53.125	18	1520	724.984	327	1833	63.4094	7.90333	139	76
2	473	52162	1255	2.00908e+19	908162300	2009-08-17 15:20:55.000	55.765	15	1085	665.319	328	1901	63.409	7.90418	136	79
2	473	52166	1258	2.00908e+19	908162300	2009-08-17 15:20:58.000	58.484	9	960	616.074	327	1172	63.4086	7.90453	160	84
2	473	52168	1261	2.00908e+19	908162300	2009-08-17 15:21:01.000	1.109	11	1442	561.715	327	1757	63.4082	7.90512	147	73
2	473	52171	1263	2.00908e+19	908162300	2009-08-17 15:21:03.000	3.734	34	924	493.204	325	1881	63.4076	7.90556	162	78
2	473	52223	1306	2.00908e+19	908162300	2009-08-17 15:21:46.000	46.39	13	1114	468.338	341	1064	63.4079	7.90809	345	44
2	473	52231	1311	2.00908e+19	908162300	2009-08-17 15:21:51.000	51.781	18	1562	533.063	340	997	63.4084	7.9075	333	42
2	473	52235	1314	2.00908e+19	908162300	2009-08-17 15:21:54.000	54.406	14	1288	564.479	340	1037	63.4087	7.90732	344	43
2	473	52236	1317	2.00908e+19	908162300	2009-08-17 15:21:57.000	57.125	20	1354	596.726	339	686	63.4089	7.90699	330	34
2	473	52241	1319	2.00908e+19	908162300	2009-08-17 15:21:59.000	59.765	26	1446	636.465	338	1121	63.4092	7.90652	325	47
2	473	52242	1322	2.00908e+19	908162300	2009-08-17 15:22:02.000	2.484	20	1400	668.618	338	1146	63.4095	7.90615	325	48
2	473	52246	1327	2.00908e+19	908162300	2009-08-17 15:22:07.000	7.75	35	1422	735.673	338	1073	63.41	7.90559	336	45
2	473	52249	1330	2.00908e+19	908162300	2009-08-17 15:22:10.000	10.468	20	1115	770.517	337	1099	63.4103	7.90525	331	46
2	473	52253	1335	2.00908e+19	908162300	2009-08-17 15:22:15.000	15.812	9	954	833.747	337	1057	63.4108	7.90475	337	45
2	473	52264	1349	2.00908e+19	908162300	2009-08-17 15:22:29.000	29.156	31	1276	999.497	336	719	63.4121	7.90301	327	36
2	473	52268	1351	2.00908e+19	908162300	2009-08-17 15:22:31.000	31.796	24	1197	1034.34	336	1096	63.4124	7.90265	329	46
2	473	52271	1354	2.00908e+19	908162300	2009-08-17 15:22:34.000	34.421	35	1004	1072.81	336	1128	63.4127	7.90233	335	47
2	473	52277	1357	2.00908e+19	908162300	2009-08-17 15:22:37.000	37.14	9	854	1096.46	336	1046	63.4129	7.9021	332	44
2	473	52281	1359	2.00908e+19	908162300	2009-08-17 15:22:39.000	39.765	13	1173	1132.37	336	1056	63.4132	7.90179	334	44
2	473	52286	1362	2.00908e+19	908162300	2009-08-17 15:22:42.000	42.5	38	1278	1163.46	336	976	63.4134	7.90153	336	41
2	473	52290	1365	2.00908e+19	908162300	2009-08-17 15:22:45.000	45.125	10	782	1197.95	335	1096	63.4137	7.90111	323	46
2	473	52295	1367	2.00908e+19	908162300	2009-08-17 15:22:47.000	47.75	22	1198	1229.71	335	1050	63.414	7.90085	336	44
2	473	52297	1370	2.00908e+19	908162300	2009-08-17 15:22:50.000	50.468	33	1026	1261.8	335	1075	63.4142	7.90039	317	45
2	473	52305	1373	2.00908e+19	908162300	2009-08-17 15:22:53.000	53.109	30	1126	1295.28	334	1064	63.4144	7.89996	322	44
2	473	52310	1375	2.00908e+19	908162300	2009-08-17 15:22:55.000	55.75	8	1056	1320.17	334	995	63.4146	7.89973	326	42
2	473	52314	1378	2.00908e+19	908162300	2009-08-17 15:22:58.000	58.468	6	1049	1353.46	334	1014	63.4148	7.89919	312	42
2	473	52319	1381	2.00908e+19	908162300	2009-08-17 15:23:01.000	1.093	17	859	1387.95	333	1035	63.4151	7.89868	316	43
2	473	52324	1383	2.00908e+19	908162300	2009-08-17 15:23:03.000	3.812	28	1096	1420.32	333	1122	63.4153	7.89831	326	47
2	473	52328	1386	2.00908e+19	908162300	2009-08-17 15:23:06.000	6.437	19	895	1447.32	333	1049	63.4155	7.89787	311	44
2	473	52331	1389	2.00908e+19	908162300	2009-08-17 15:23:09.000	9.156	40	1091	1481.68	333	1026	63.4158	7.89751	329	43
2	473	52334	1391	2.00908e+19	908162300	2009-08-17 15:23:11.000	11.796	16	907	1508.23	333	958	63.416	7.89726	331	40
2	473	52338	1394	2.00908e+19	908162300	2009-08-17 15:23:14.000	14.437	35	1080	1533.08	333	935	63.4162	7.89734	8	39
2	473	52346	1399	2.00908e+19	908162300	2009-08-17 15:23:19.000	19.781	36	1100	1577.72	332	768	63.4164	7.89632	295	32
2	473	52349	1402	2.00908e+19	908162300	2009-08-17 15:23:22.000	22.406	14	714	1589.73	330	1015	63.4164	7.89547	257	42
2	473	52351	1405	2.00908e+19	908162300	2009-08-17 15:23:25.000	25.125	38	1162	1583.73	328	1063	63.416	7.89454	233	53
2	473	52356	1407	2.00908e+19	908162300	2009-08-17 15:23:27.000	27.75	32	1243	1569.22	327	1477	63.4158	7.89403	217	62
2	473	52357	1410	2.00908e+19	908162300	2009-08-17 15:23:30.000	30.468	22	1027	1534.85	326	1532	63.4153	7.89381	193	65
2	473	52359	1413	2.00908e+19	908162300	2009-08-17 15:23:33.000	33.093	24	915	1487.8	325	1513	63.4148	7.89388	176	63
2	473	52364	1415	2.00908e+19	908162300	2009-08-17 15:23:35.000	35.812	29	1164	1438.87	324	1654	63.4144	7.89417	164	70
2	473	52366	1418	2.00908e+19	908162300	2009-08-17 15:23:38.000	38.437	20	937	1383.23	323	1745	63.4139	7.89464	156	73
2	473	52370	1421	2.00908e+19	908162300	2009-08-17 15:23:41.000	41.062	31	956	1329.12	323	1740	63.4135	7.89525	146	72
2	473	52374	1423	2.00908e+19	908162300	2009-08-17 15:23:43.000	43.781	27	1106	1280.22	323	1740	63.4131	7.89558	162	72
2	473	52379	1426	2.00908e+19	908162300	2009-08-17 15:23:46.000	46.437	27	1194	1224.25	322	1727	63.4126	7.89622	145	72
2	473	52383	1429	2.00908e+19	908162300	2009-08-17 15:23:49.000	49.062	26	1151	1176.13	322	1685	63.4122	7.89659	159	70
2	473	52388	1431	2.00908e+19	908162300	2009-08-17 15:23:51.000	51.781	17	1209	1125.57	321	1685	63.4118	7.89711	150	70
2	473	52391	1434	2.00908e+19	908162300	2009-08-17 15:23:54.000	54.406	26	1536	1071.08	321	1674	63.4114	7.8977	148	70
2	473	52394	1437	2.00908e+19	908162300	2009-08-17 15:23:57.000	57.125	51	1321	1022.87	321	1659	63.4111	7.89826	145	70
2	473	52398	1439	2.00908e+19	908162300	2009-08-17 15:23:59.000	59.765	29	1254	972.263	321	1654	63.4107	7.89888	142	69
2	473	52402	1442	2.00908e+19	908162300	2009-08-17 15:24:02.000	2.39	30	1184	921.513	321	1611	63.4103	7.89952	141	67
2	473	52407	1445	2.00908e+19	908162300	2009-08-17 15:24:05.000	5.125	24	1318	872.253	321	1623	63.41	7.90008	146	68
2	473	52411	1447	2.00908e+19	908162300	2009-08-17 15:24:07.000	7.75	15	986	820.933	321	1630	63.4096	7.90073	141	68
2	473	52420	1453	2.00908e+19	908162300	2009-08-17 15:24:13.000	13.109	23	1313	727.217	319	1587	63.4088	7.90156	155	66
2	473	52425	1455	2.00908e+19	908162300	2009-08-17 15:24:15.000	15.734	14	1533	680.001	318	1550	63.4085	7.90212	144	65
2	473	52428	1458	2.00908e+19	908162300	2009-08-17 15:24:18.000	18.468	34	1589	630.737	319	1039	63.4082	7.90283	134	75
2	473	52431	1461	2.00908e+19	908162300	2009-08-17 15:24:21.000	21.093	28	1555	580.422	319	1580	63.4078	7.90349	139	66
2	473	52435	1463	2.00908e+19	908162300	2009-08-17 15:24:23.000	23.812	14	1363	531.478	318	1599	63.4075	7.90412	140	67
2	473	52439	1466	2.00908e+19	908162300	2009-08-17 15:24:26.000	26.437	10	1475	480.359	318	1621	63.4071	7.90472	145	68
2	473	52441	1469	2.00908e+19	908162300	2009-08-17 15:24:29.000	29.078	10	1096	431.777	316	1622	63.4067	7.90515	155	68
2	473	52446	1471	2.00908e+19	908162300	2009-08-17 15:24:31.000	31.718	10	1193	393.886	312	1577	63.4063	7.90534	168	65
2	473	52450	1474	2.00908e+19	908162300	2009-08-17 15:24:34.000	34.437	11	1170	355.839	308	1547	63.4059	7.90556	167	65
2	473	52501	1509	2.00908e+19	908162300	2009-08-17 15:25:09.000	9.046	12	1324	430.066	339	641	63.4075	7.90815	357	32
2	473	52504	1511	2.00908e+19	908162300	2009-08-17 15:25:11.000	11.765	13	1300	458.188	340	952	63.4078	7.9081	356	40
2	473	52508	1514	2.00908e+19	908162300	2009-08-17 15:25:14.000	14.39	13	1339	480.63	341	929	63.408	7.90805	353	39
2	473	52521	1519	2.00908e+19	908162300	2009-08-17 15:25:19.000	19.734	20	1363	519.467	337	724	63.4082	7.90714	298	30
2	473	52530	1525	2.00908e+19	908162300	2009-08-17 15:25:25.000	25.093	9	1495	469.399	331	745	63.4076	7.90671	181	38
2	473	52535	1527	2.00908e+19	908162300	2009-08-17 15:25:27.000	27.718	6	1114	439.853	330	1078	63.4073	7.90676	176	45
2	473	52539	1530	2.00908e+19	908162300	2009-08-17 15:25:30.000	30.437	6	805	391.73	328	1318	63.4069	7.90702	165	55
2	473	52611	1607	2.00908e+19	908162300	2009-08-17 15:26:47.000	47.765	9	1247	393.534	341	654	63.4072	7.9086	329	47
2	473	52616	1610	2.00908e+19	908162300	2009-08-17 15:26:50.000	50.406	19	1291	426.862	340	1016	63.4075	7.90829	333	42
2	473	52618	1613	2.00908e+19	908162300	2009-08-17 15:26:53.000	53.015	14	1365	456.217	339	962	63.4077	7.90792	323	40
2	473	52623	1618	2.00908e+19	908162300	2009-08-17 15:26:58.000	58.359	6	1262	514.305	338	962	63.4082	7.90731	329	40
2	473	52625	1621	2.00908e+19	908162300	2009-08-17 15:27:01.000	1.078	26	1387	549.944	338	1017	63.4085	7.907	334	43
2	473	52630	1623	2.00908e+19	908162300	2009-08-17 15:27:03.000	3.718	19	1204	573.792	336	663	63.4086	7.90655	306	48
2	473	52632	1626	2.00908e+19	908162300	2009-08-17 15:27:06.000	6.343	15	1457	565.556	333	743	63.4084	7.90604	264	31
2	473	52635	1629	2.00908e+19	908162300	2009-08-17 15:27:09.000	9.078	10	1024	514.913	331	827	63.408	7.90618	172	42
2	473	52636	1631	2.00908e+19	908162300	2009-08-17 15:27:11.000	11.718	10	1696	465.179	330	1318	63.4075	7.90652	161	55
2	473	52637	1634	2.00908e+19	908162300	2009-08-17 15:27:14.000	14.343	9	1350	408.049	329	1728	63.4071	7.90701	155	72
2	473	52639	1637	2.00908e+19	908162300	2009-08-17 15:27:17.000	17.062	7	1147	354.659	329	1732	63.4066	7.90754	151	72
2	473	52642	1639	2.00908e+19	908162300	2009-08-17 15:27:19.000	19.687	7	899	303.457	328	1744	63.4062	7.90802	152	73
2	473	52646	1645	2.00908e+19	908162300	2009-08-17 15:27:25.000	25.031	6	637	208.595	323	1597	63.4054	7.90872	159	67
3	474	44652	997	2.00908e+19	908172300	2009-08-18 08:16:37.000	37.89	26	1215	1230.92	342	746	63.4145	7.90358	134	54
3	474	44657	1000	2.00908e+19	908172300	2009-08-18 08:16:40.000	40.515	13	1095	1200.72	343	1094	63.4142	7.904	140	46
3	474	44661	1003	2.00908e+19	908172300	2009-08-18 08:16:43.000	43.14	21	1190	1150.87	342	1945	63.4138	7.90408	175	81
3	474	44664	1005	2.00908e+19	908172300	2009-08-18 08:16:45.000	45.859	16	874	1100.69	341	1412	63.4133	7.9041	179	59
3	474	44668	1008	2.00908e+19	908172300	2009-08-18 08:16:48.000	48.484	27	1238	1049.67	341	1655	63.4128	7.90439	163	69
3	474	44670	1013	2.00908e+19	908172300	2009-08-18 08:16:53.000	53.843	12	1000	933.515	340	1824	63.4118	7.9047	173	76
3	474	44678	1021	2.00908e+19	908172300	2009-08-18 08:17:01.000	1.828	27	1444	768.857	340	1772	63.4104	7.90583	163	74
3	474	44684	1027	2.00908e+19	908172300	2009-08-18 08:17:07.000	7.187	22	1265	653.134	338	1882	63.4094	7.9063	169	79
3	474	44688	1029	2.00908e+19	908172300	2009-08-18 08:17:09.000	9.812	8	868	595.492	339	1869	63.4089	7.90689	150	78
3	474	44692	1032	2.00908e+19	908172300	2009-08-18 08:17:12.000	12.437	16	1375	543.149	338	1184	63.4085	7.90715	166	83
3	474	44697	1037	2.00908e+19	908172300	2009-08-18 08:17:17.000	17.796	10	672	430.134	340	1781	63.4075	7.90819	153	74
3	474	44750	1096	2.00908e+19	908172300	2009-08-18 08:18:16.000	16.453	16	1113	538.235	326	900	63.4079	7.90518	3	38
3	474	44754	1099	2.00908e+19	908172300	2009-08-18 08:18:19.000	19.093	11	1374	558.79	327	448	63.4081	7.90515	356	23
3	474	44758	1104	2.00908e+19	908172300	2009-08-18 08:18:24.000	24.437	11	1398	603.025	328	718	63.4085	7.90474	333	30
3	474	44762	1112	2.00908e+19	908172300	2009-08-18 08:18:32.000	32.406	24	1283	661.265	328	634	63.409	7.90426	320	26
3	474	44765	1117	2.00908e+19	908172300	2009-08-18 08:18:37.000	37.765	16	1612	705.756	328	738	63.4093	7.90379	328	31
3	474	44774	1125	2.00908e+19	908172300	2009-08-18 08:18:45.000	45.75	20	1268	773.927	330	754	63.4099	7.90336	351	31
3	474	44777	1128	2.00908e+19	908172300	2009-08-18 08:18:48.000	48.375	10	1257	798.071	330	502	63.4102	7.90326	349	36
3	474	44801	1144	2.00908e+19	908172300	2009-08-18 08:19:04.000	4.343	29	1060	927.127	333	768	63.4113	7.90272	15	32
3	474	44808	1147	2.00908e+19	908172300	2009-08-18 08:19:07.000	7.062	16	1151	944.923	333	504	63.4115	7.90264	348	25
3	474	44810	1149	2.00908e+19	908172300	2009-08-18 08:19:09.000	9.687	28	1137	975.801	334	840	63.4118	7.90252	348	35
3	474	44816	1152	2.00908e+19	908172300	2009-08-18 08:19:12.000	12.406	19	1405	997.162	334	765	63.4119	7.90231	331	32
3	474	44821	1155	2.00908e+19	908172300	2009-08-18 08:19:15.000	15.031	18	927	1019.69	334	815	63.4121	7.90219	346	34
3	474	44825	1157	2.00908e+19	908172300	2009-08-18 08:19:17.000	17.656	21	1188	1041.95	335	729	63.4124	7.9022	1	30
3	474	44828	1160	2.00908e+19	908172300	2009-08-18 08:19:20.000	20.39	17	904	1066.98	335	808	63.4126	7.9022	360	34
3	474	44835	1165	2.00908e+19	908172300	2009-08-18 08:19:25.000	25.656	14	1237	1110.47	336	787	63.413	7.90208	353	33
3	474	44839	1168	2.00908e+19	908172300	2009-08-18 08:19:28.000	28.375	21	1099	1136.83	336	787	63.4133	7.90202	353	33
3	474	44845	1171	2.00908e+19	908172300	2009-08-18 08:19:31.000	31	27	897	1162.92	337	588	63.4135	7.90194	352	30
3	474	44852	1173	2.00908e+19	908172300	2009-08-18 08:19:33.000	33.718	31	1111	1188.72	337	868	63.4137	7.90181	346	37
3	474	44861	1176	2.00908e+19	908172300	2009-08-18 08:19:36.000	36.343	11	807	1214	337	842	63.414	7.90164	340	35
3	474	44863	1178	2.00908e+19	908172300	2009-08-18 08:19:38.000	38.968	32	1152	1238.92	337	839	63.4142	7.90166	2	47
3	474	44866	1181	2.00908e+19	908172300	2009-08-18 08:19:41.000	41.703	29	1102	1268.91	338	900	63.4145	7.90163	357	38
3	474	44869	1184	2.00908e+19	908172300	2009-08-18 08:19:44.000	44.343	12	1108	1295.48	338	945	63.4147	7.90163	360	40
3	474	44873	1186	2.00908e+19	908172300	2009-08-18 08:19:46.000	46.968	12	944	1321.56	339	961	63.415	7.90168	5	40
3	474	44878	1189	2.00908e+19	908172300	2009-08-18 08:19:49.000	49.687	16	958	1342.74	339	809	63.4152	7.90135	314	34
3	474	44884	1192	2.00908e+19	908172300	2009-08-18 08:19:52.000	52.312	31	1481	1355.23	337	746	63.4151	7.90052	265	31
3	474	44889	1195	2.00908e+19	908172300	2009-08-18 08:19:55.000	55.031	16	1231	1347.27	334	1189	63.4148	7.89949	238	40
3	474	44895	1197	2.00908e+19	908172300	2009-08-18 08:19:57.000	57.656	31	989	1303.52	333	1516	63.4143	7.89919	195	63
3	474	44901	1200	2.00908e+19	908172300	2009-08-18 08:20:00.000	0.281	42	1284	1232.23	332	1789	63.4137	7.89956	179	75
3	474	44905	1203	2.00908e+19	908172300	2009-08-18 08:20:03.000	3	32	1230	1169.95	331	2048	63.4131	7.89989	165	85
3	474	44909	1205	2.00908e+19	908172300	2009-08-18 08:20:05.000	5.64	21	1232	1110.92	331	2118	63.4126	7.90031	159	88
3	474	44914	1208	2.00908e+19	908172300	2009-08-18 08:20:08.000	8.359	30	1172	1055.87	330	1930	63.4122	7.9007	160	81
3	474	44918	1210	2.00908e+19	908172300	2009-08-18 08:20:10.000	10.984	22	1427	997.673	330	1874	63.4117	7.90115	157	104
3	474	44925	1213	2.00908e+19	908172300	2009-08-18 08:20:13.000	13.609	21	905	942.27	330	1827	63.4112	7.90165	153	76
3	474	44928	1216	2.00908e+19	908172300	2009-08-18 08:20:16.000	16.328	25	1321	894.142	329	1761	63.4108	7.90191	165	73
3	474	44934	1218	2.00908e+19	908172300	2009-08-18 08:20:18.000	18.953	6	858	845.061	328	1676	63.4104	7.9022	164	70
3	474	44946	1224	2.00908e+19	908172300	2009-08-18 08:20:24.000	24.312	18	1203	739.833	328	1665	63.4096	7.90335	147	69
3	474	44956	1232	2.00908e+19	908172300	2009-08-18 08:20:32.000	32.281	9	1599	583.682	331	1715	63.4085	7.9055	129	71
3	474	44962	1235	2.00908e+19	908172300	2009-08-18 08:20:35.000	35	14	1155	541.636	332	1055	63.4082	7.90609	137	53
3	474	45035	1280	2.00908e+19	908172300	2009-08-18 08:21:20.000	20.25	16	1234	628.318	158	1082	63.3987	7.91602	150	54
3	474	45066	1296	2.00908e+19	908172300	2009-08-18 08:21:36.000	36.234	21	1171	610.474	165	1583	63.3986	7.91433	342	66
3	474	45072	1298	2.00908e+19	908172300	2009-08-18 08:21:38.000	38.875	12	945	587.724	164	725	63.3988	7.91456	23	30
3	474	45079	1301	2.00908e+19	908172300	2009-08-18 08:21:41.000	41.515	10	856	564.061	163	778	63.3991	7.91456	360	33
3	474	45085	1304	2.00908e+19	908172300	2009-08-18 08:21:44.000	44.25	16	1112	542.995	163	759	63.3992	7.91436	332	32
3	474	45090	1306	2.00908e+19	908172300	2009-08-18 08:21:46.000	46.875	14	908	522.077	164	707	63.3994	7.91419	336	30
3	474	45152	1410	2.00908e+19	908172300	2009-08-18 08:23:30.000	30.765	11	1193	572.258	359	652	63.4091	7.91102	324	28
3	474	45153	1413	2.00908e+19	908172300	2009-08-18 08:23:33.000	33.39	8	1042	597.11	358	604	63.4093	7.91085	342	25
3	474	45157	1418	2.00908e+19	908172300	2009-08-18 08:23:38.000	38.75	8	682	643.283	356	818	63.4097	7.91042	334	34
3	474	45188	1458	2.00908e+19	908172300	2009-08-18 08:24:18.000	18.687	5	1365	976.974	346	559	63.4124	7.90656	347	40
3	474	45193	1461	2.00908e+19	908172300	2009-08-18 08:24:21.000	21.312	12	940	1002.06	345	851	63.4126	7.90616	316	36
3	474	45206	1469	2.00908e+19	908172300	2009-08-18 08:24:29.000	29.296	13	974	1067.34	346	705	63.4132	7.90594	9	29
3	474	45218	1477	2.00908e+19	908172300	2009-08-18 08:24:37.000	37.281	14	1154	1137.12	344	1942	63.4137	7.9048	179	81
3	474	45227	1482	2.00908e+19	908172300	2009-08-18 08:24:42.000	42.64	36	1259	1167.31	342	1899	63.4139	7.90386	290	79
3	474	45231	1485	2.00908e+19	908172300	2009-08-18 08:24:45.000	45.296	25	1154	1182.28	341	783	63.414	7.90343	292	33
3	474	45237	1488	2.00908e+19	908172300	2009-08-18 08:24:48.000	48.015	31	1158	1211.4	340	577	63.4142	7.90299	317	29
3	474	45240	1490	2.00908e+19	908172300	2009-08-18 08:24:50.000	50.64	33	1211	1247.58	340	965	63.4145	7.90257	326	40
3	474	45243	1493	2.00908e+19	908172300	2009-08-18 08:24:53.000	53.265	21	924	1281.72	340	1098	63.4147	7.90232	339	46
3	474	45248	1498	2.00908e+19	908172300	2009-08-18 08:24:58.000	58.64	12	1014	1341.98	339	1023	63.4152	7.9017	325	43
3	474	45250	1501	2.00908e+19	908172300	2009-08-18 08:25:01.000	1.265	43	1361	1378.97	339	1060	63.4155	7.90134	331	44
3	474	45251	1503	2.00908e+19	908172300	2009-08-18 08:25:03.000	3.984	22	1458	1420.77	340	1200	63.4159	7.90132	358	67
3	474	45252	1506	2.00908e+19	908172300	2009-08-18 08:25:06.000	6.609	24	1110	1438.15	339	1038	63.416	7.90088	337	43
3	474	45254	1509	2.00908e+19	908172300	2009-08-18 08:25:09.000	9.328	43	1244	1463.68	339	916	63.4162	7.90089	1	39
3	474	45256	1511	2.00908e+19	908172300	2009-08-18 08:25:11.000	11.953	46	853	1491.15	339	781	63.4164	7.90049	317	33
3	474	45259	1514	2.00908e+19	908172300	2009-08-18 08:25:14.000	14.593	34	979	1470.98	338	2232	63.4162	7.90015	211	93
3	474	45269	1519	2.00908e+19	908172300	2009-08-18 08:25:19.000	19.937	25	1241	1354.49	339	1471	63.4153	7.90146	147	61
3	474	45245	1496	2.00908e+19	908172300	2009-08-18 08:24:56.000	56	8	992	1309.25	340	1061	63.415	7.90209	335	44
3	474	45272	1522	2.00908e+19	908172300	2009-08-18 08:25:22.000	22.578	18	1148	1302.37	341	1942	63.415	7.90255	123	81
3	474	45276	1525	2.00908e+19	908172300	2009-08-18 08:25:25.000	25.296	17	915	1267.66	342	1710	63.4147	7.90316	131	71
3	474	45279	1527	2.00908e+19	908172300	2009-08-18 08:25:27.000	27.921	15	1010	1216.14	343	1827	63.4144	7.90412	129	76
3	474	45294	1541	2.00908e+19	908172300	2009-08-18 08:25:41.000	41.265	15	849	945.904	347	1848	63.4122	7.90707	266	77
3	474	45298	1543	2.00908e+19	908172300	2009-08-18 08:25:43.000	43.89	8	1275	903.175	348	1045	63.4119	7.90736	160	74
3	474	45300	1546	2.00908e+19	908172300	2009-08-18 08:25:46.000	46.609	21	1008	847.166	348	1654	63.4114	7.90776	160	69
3	474	45302	1551	2.00908e+19	908172300	2009-08-18 08:25:51.000	51.89	7	1119	748.113	348	1672	63.4105	7.90818	168	70
3	474	45306	1554	2.00908e+19	908172300	2009-08-18 08:25:54.000	54.625	24	1238	697.817	351	1657	63.4101	7.90904	135	69
3	474	45307	1557	2.00908e+19	908172300	2009-08-18 08:25:57.000	57.265	24	1377	655.636	353	1201	63.4098	7.90972	138	61
3	474	45311	1559	2.00908e+19	908172300	2009-08-18 08:25:59.000	59.89	23	1444	600.298	355	1773	63.4093	7.91008	162	74
3	474	45316	1562	2.00908e+19	908172300	2009-08-18 08:26:02.000	2.609	23	1522	546.159	357	1771	63.4088	7.91064	152	74
3	474	45320	1565	2.00908e+19	908172300	2009-08-18 08:26:05.000	5.234	12	1396	491.951	360	1878	63.4083	7.91114	155	78
3	474	45323	1567	2.00908e+19	908172300	2009-08-18 08:26:07.000	7.859	10	1112	448.813	2	1785	63.4079	7.91153	156	74
3	474	45359	1626	2.00908e+19	908172300	2009-08-18 08:27:06.000	6.468	18	1144	561.665	2	563	63.409	7.91151	336	40
3	474	45361	1629	2.00908e+19	908172300	2009-08-18 08:27:09.000	9.187	16	1364	583.753	1	820	63.4092	7.91133	338	34
3	474	45364	1631	2.00908e+19	908172300	2009-08-18 08:27:11.000	11.828	22	1375	605.429	359	773	63.4094	7.91107	329	32
3	474	45372	1637	2.00908e+19	908172300	2009-08-18 08:27:17.000	17.187	14	864	642.446	357	784	63.4097	7.91044	319	33
3	474	45380	1642	2.00908e+19	908172300	2009-08-18 08:27:22.000	22.531	14	1018	690.231	354	589	63.4101	7.90982	319	42
3	474	45389	1647	2.00908e+19	908172300	2009-08-18 08:27:27.000	27.781	10	1452	722.698	353	673	63.4104	7.90938	324	28
3	474	45415	1669	2.00908e+19	908172300	2009-08-18 08:27:49.000	49.125	21	1130	890.324	344	806	63.4116	7.9063	311	34
3	474	45419	1671	2.00908e+19	908172300	2009-08-18 08:27:51.000	51.843	16	1045	910.39	343	898	63.4117	7.90576	296	38
3	474	45426	1677	2.00908e+19	908172300	2009-08-18 08:27:57.000	57.093	28	1162	958.954	341	925	63.4121	7.90489	310	39
3	474	45432	1685	2.00908e+19	908172300	2009-08-18 08:28:05.000	5.156	34	1305	1056	340	1058	63.4128	7.90393	345	45
3	474	45436	1687	2.00908e+19	908172300	2009-08-18 08:28:07.000	7.781	19	1002	1085.23	340	658	63.4131	7.90388	354	47
3	474	45440	1690	2.00908e+19	908172300	2009-08-18 08:28:10.000	10.5	22	1626	1112.48	340	943	63.4133	7.90342	313	40
3	474	45441	1693	2.00908e+19	908172300	2009-08-18 08:28:13.000	13.125	26	1106	1148.74	340	1001	63.4136	7.90317	340	42
3	474	45443	1695	2.00908e+19	908172300	2009-08-18 08:28:15.000	15.75	31	1118	1175.12	340	968	63.4139	7.90327	9	40
3	474	45445	1698	2.00908e+19	908172300	2009-08-18 08:28:18.000	18.468	30	1270	1202.21	341	1002	63.4141	7.90328	1	42
3	474	45449	1701	2.00908e+19	908172300	2009-08-18 08:28:21.000	21.093	8	1063	1224.21	342	917	63.4144	7.90342	15	38
3	474	45457	1706	2.00908e+19	908172300	2009-08-18 08:28:26.000	26.437	21	1084	1286.39	342	948	63.4149	7.90324	352	39
3	474	45459	1709	2.00908e+19	908172300	2009-08-18 08:28:29.000	29.062	13	1405	1311.26	342	946	63.4151	7.90311	345	39
4	474	46121	2410	2.00908e+19	908172300	2009-08-18 08:40:10.000	10.046	8	1063	1266.09	349	1676	63.4151	7.90614	307	70
4	474	46141	2436	2.00908e+19	908172300	2009-08-18 08:40:36.000	36.781	5	792	1255.37	349	651	63.415	7.90644	155	27
4	474	46181	2479	2.00908e+19	908172300	2009-08-18 08:41:19.000	19.375	22	931	918.575	340	1956	63.4117	7.90496	184	82
4	474	46183	2482	2.00908e+19	908172300	2009-08-18 08:41:22.000	22.093	13	1377	861.921	339	1284	63.4111	7.90501	178	65
4	474	46186	2484	2.00908e+19	908172300	2009-08-18 08:41:24.000	24.75	8	1152	801.887	339	1905	63.4106	7.9054	161	80
4	474	46189	2487	2.00908e+19	908172300	2009-08-18 08:41:27.000	27.406	6	1125	738.341	339	1944	63.4101	7.90598	153	82
4	474	46191	2490	2.00908e+19	908172300	2009-08-18 08:41:30.000	30.125	20	1381	689.576	337	1871	63.4096	7.90587	186	79
4	474	46195	2492	2.00908e+19	908172300	2009-08-18 08:41:32.000	32.75	30	1257	636.463	336	1829	63.4091	7.90596	176	76
4	474	46197	2495	2.00908e+19	908172300	2009-08-18 08:41:35.000	35.468	17	1358	581.851	334	1795	63.4086	7.90614	171	76
4	474	46200	2498	2.00908e+19	908172300	2009-08-18 08:41:38.000	38.093	11	820	534.118	332	1798	63.4081	7.9061	182	75
4	474	46251	2551	2.00908e+19	908172300	2009-08-18 08:42:31.000	31.437	11	1137	557.507	292	829	63.4058	7.90081	8	35
4	474	46253	2554	2.00908e+19	908172300	2009-08-18 08:42:34.000	34.062	9	1079	568.457	294	530	63.406	7.90079	358	27
4	474	46255	2556	2.00908e+19	908172300	2009-08-18 08:42:36.000	36.781	18	1336	587.765	296	809	63.4062	7.90061	340	34
4	474	46258	2559	2.00908e+19	908172300	2009-08-18 08:42:39.000	39.406	12	1230	600.257	298	783	63.4064	7.90053	348	33
4	474	46259	2562	2.00908e+19	908172300	2009-08-18 08:42:42.000	42.031	22	1193	614.949	300	775	63.4066	7.90046	352	32
4	474	46260	2564	2.00908e+19	908172300	2009-08-18 08:42:44.000	44.75	5	1140	627.794	301	725	63.4068	7.90043	355	30
4	474	46261	2567	2.00908e+19	908172300	2009-08-18 08:42:47.000	47.375	15	1279	650.289	302	765	63.407	7.90016	329	32
4	474	46264	2570	2.00908e+19	908172300	2009-08-18 08:42:50.000	50.093	28	1260	672.287	303	743	63.4072	7.89988	323	31
4	474	46266	2572	2.00908e+19	908172300	2009-08-18 08:42:52.000	52.718	21	1296	692.519	304	772	63.4074	7.89966	328	32
4	474	46269	2575	2.00908e+19	908172300	2009-08-18 08:42:55.000	55.437	30	1172	712.333	304	717	63.4075	7.89939	317	30
4	474	46272	2578	2.00908e+19	908172300	2009-08-18 08:42:58.000	58.062	20	1350	724.397	306	684	63.4077	7.89943	5	28
4	474	46274	2580	2.00908e+19	908172300	2009-08-18 08:43:00.000	0.687	16	1544	760.794	307	820	63.408	7.89894	319	34
4	474	46277	2588	2.00908e+19	908172300	2009-08-18 08:43:08.000	8.687	18	1227	822.638	308	723	63.4085	7.89827	320	30
4	474	46280	2594	2.00908e+19	908172300	2009-08-18 08:43:14.000	14.031	23	1479	856.856	310	739	63.4089	7.89806	345	31
4	474	46283	2596	2.00908e+19	908172300	2009-08-18 08:43:16.000	16.75	38	1195	883.093	311	736	63.4091	7.89774	325	31
4	474	46285	2602	2.00908e+19	908172300	2009-08-18 08:43:22.000	22	10	951	918.295	312	703	63.4094	7.89741	335	29
4	474	46287	2604	2.00908e+19	908172300	2009-08-18 08:43:24.000	24.734	22	1204	949.346	312	736	63.4096	7.89696	314	31
4	474	46290	2607	2.00908e+19	908172300	2009-08-18 08:43:27.000	27.359	17	1118	972.714	311	588	63.4097	7.89654	298	42
4	474	46293	2610	2.00908e+19	908172300	2009-08-18 08:43:30.000	30.078	30	1244	1000.8	311	895	63.4098	7.89603	299	38
4	474	46295	2612	2.00908e+19	908172300	2009-08-18 08:43:32.000	32.703	28	1120	1022.85	311	801	63.41	7.8957	311	33
4	474	46296	2615	2.00908e+19	908172300	2009-08-18 08:43:35.000	35.328	35	1149	1053.01	311	865	63.4102	7.89529	319	36
4	474	46298	2618	2.00908e+19	908172300	2009-08-18 08:43:38.000	38.046	16	1106	1082.46	311	879	63.4103	7.89483	308	37
4	474	46301	2620	2.00908e+19	908172300	2009-08-18 08:43:40.000	40.687	6	979	1116.57	311	1011	63.4106	7.89437	319	42
4	474	46305	2623	2.00908e+19	908172300	2009-08-18 08:43:43.000	43.421	9	1254	1149.48	311	1041	63.4107	7.89373	293	44
4	474	46306	2626	2.00908e+19	908172300	2009-08-18 08:43:46.000	46.062	12	889	1183.91	312	1117	63.4111	7.8936	326	47
4	474	46308	2628	2.00908e+19	908172300	2009-08-18 08:43:48.000	48.687	19	1004	1206.18	313	1000	63.4113	7.89336	330	42
4	474	46311	2631	2.00908e+19	908172300	2009-08-18 08:43:51.000	51.406	24	994	1227.09	313	1020	63.4115	7.89331	355	43
4	474	46314	2634	2.00908e+19	908172300	2009-08-18 08:43:54.000	54.062	21	1033	1254.35	313	795	63.4117	7.89286	305	33
4	474	46316	2636	2.00908e+19	908172300	2009-08-18 08:43:56.000	56.703	16	997	1276.06	312	789	63.4115	7.89202	252	33
4	474	46321	2639	2.00908e+19	908172300	2009-08-18 08:43:59.000	59.343	9	895	1278.36	309	1174	63.4112	7.89126	223	49
4	474	46341	2652	2.00908e+19	908172300	2009-08-18 08:44:12.000	12.671	30	1168	1096.35	299	1287	63.4087	7.89194	159	91
4	474	46343	2655	2.00908e+19	908172300	2009-08-18 08:44:15.000	15.39	29	1174	1049.95	297	1912	63.4082	7.89242	156	80
4	474	46348	2658	2.00908e+19	908172300	2009-08-18 08:44:18.000	18.015	35	1295	1009.03	295	1838	63.4077	7.89281	160	77
4	474	46353	2660	2.00908e+19	908172300	2009-08-18 08:44:20.000	20.734	42	1173	964.339	292	1952	63.4072	7.89325	161	82
4	474	46357	2666	2.00908e+19	908172300	2009-08-18 08:44:26.000	26	11	1200	901.762	286	2007	63.4061	7.89377	168	84
4	474	46361	2668	2.00908e+19	908172300	2009-08-18 08:44:28.000	28.718	20	1396	874.964	283	1866	63.4057	7.89406	164	78
4	474	46364	2671	2.00908e+19	908172300	2009-08-18 08:44:31.000	31.343	20	1408	845.824	279	1263	63.4051	7.89442	164	91
4	474	46369	2674	2.00908e+19	908172300	2009-08-18 08:44:34.000	34.062	25	1165	826.795	274	2009	63.4045	7.89464	171	85
4	474	46380	2682	2.00908e+19	908172300	2009-08-18 08:44:42.000	42.031	17	1168	768.293	257	1888	63.4023	7.89618	160	79
4	474	46384	2684	2.00908e+19	908172300	2009-08-18 08:44:44.000	44.75	13	1184	764.178	252	1326	63.4018	7.89657	161	95
4	474	46388	2687	2.00908e+19	908172300	2009-08-18 08:44:47.000	47.375	16	1358	764.473	248	1942	63.4014	7.89696	161	81
4	474	46393	2690	2.00908e+19	908172300	2009-08-18 08:44:50.000	50.093	13	1474	779.787	244	1833	63.4009	7.8971	172	77
4	474	46408	2695	2.00908e+19	908172300	2009-08-18 08:44:55.000	55.343	15	1292	831.702	237	1791	63.3999	7.89717	178	75
4	474	46412	2698	2.00908e+19	908172300	2009-08-18 08:44:58.000	58.062	23	1276	855.435	233	1837	63.3993	7.89739	169	76
4	474	46417	2700	2.00908e+19	908172300	2009-08-18 08:45:00.000	0.703	33	1247	875.756	230	1260	63.3988	7.89775	162	91
4	474	46421	2703	2.00908e+19	908172300	2009-08-18 08:45:03.000	3.421	35	1355	902.554	227	1887	63.3983	7.89804	166	80
4	474	46425	2706	2.00908e+19	908172300	2009-08-18 08:45:06.000	6.046	16	1170	918.287	223	1908	63.3978	7.89868	149	80
4	474	46428	2708	2.00908e+19	908172300	2009-08-18 08:45:08.000	8.671	22	1135	914.057	220	1739	63.3976	7.89945	126	72
4	474	46432	2711	2.00908e+19	908172300	2009-08-18 08:45:11.000	11.39	29	1300	892.935	218	1450	63.3976	7.90017	93	60
4	474	46436	2714	2.00908e+19	908172300	2009-08-18 08:45:14.000	14.031	24	1342	864.735	217	1058	63.3977	7.90064	53	44
4	474	46438	2716	2.00908e+19	908172300	2009-08-18 08:45:16.000	16.671	35	1438	838.744	217	921	63.3979	7.90103	47	39
4	474	46441	2719	2.00908e+19	908172300	2009-08-18 08:45:19.000	19.406	23	1354	821.646	218	767	63.3981	7.90107	5	32
4	474	46443	2722	2.00908e+19	908172300	2009-08-18 08:45:22.000	22.031	20	1270	822.664	220	582	63.3982	7.90064	307	24
4	474	46445	2724	2.00908e+19	908172300	2009-08-18 08:45:24.000	24.75	13	1151	828.618	222	699	63.3983	7.90016	298	30
4	474	46447	2727	2.00908e+19	908172300	2009-08-18 08:45:27.000	27.375	18	1362	816.596	223	734	63.3985	7.90009	320	31
4	474	46450	2732	2.00908e+19	908172300	2009-08-18 08:45:32.000	32.734	25	1088	800.284	225	555	63.3988	7.89992	344	23
4	474	46459	2740	2.00908e+19	908172300	2009-08-18 08:45:40.000	40.703	20	1543	811.687	228	582	63.3991	7.89902	300	24
4	474	46480	2756	2.00908e+19	908172300	2009-08-18 08:45:56.000	56.75	20	1305	777.328	236	1580	63.4	7.89829	244	67
4	474	46477	2754	2.00908e+19	908172300	2009-08-18 08:45:54.000	54.031	6	814	725.129	235	1162	63.4002	7.89924	273	58
4	474	46493	2770	2.00908e+19	908172300	2009-08-18 08:46:10.000	10.093	7	1384	777.878	243	747	63.4007	7.89727	327	32
4	474	46499	2775	2.00908e+19	908172300	2009-08-18 08:46:15.000	15.359	33	1761	787.174	245	631	63.401	7.89682	319	26
4	474	46500	2778	2.00908e+19	908172300	2009-08-18 08:46:18.000	18.078	11	1632	783.325	248	720	63.4013	7.89662	343	30
4	474	46503	2783	2.00908e+19	908172300	2009-08-18 08:46:23.000	23.375	5	1009	764.219	251	776	63.4016	7.89673	8	33
4	474	46510	2791	2.00908e+19	908172300	2009-08-18 08:46:31.000	31.437	26	1347	727.1	254	612	63.4021	7.89718	5	26
4	474	46513	2794	2.00908e+19	908172300	2009-08-18 08:46:34.000	34.062	27	1352	719.277	256	507	63.4023	7.89722	5	25
4	474	46607	2858	2.00908e+19	908172300	2009-08-18 08:47:38.000	38.062	13	891	704.369	305	798	63.4075	7.89957	342	33
4	474	46613	2860	2.00908e+19	908172300	2009-08-18 08:47:40.000	40.781	7	1214	719.12	306	2049	63.4078	7.89958	1	86
4	474	46648	2895	2.00908e+19	908172300	2009-08-18 08:48:15.000	15.328	24	1188	887.271	326	1042	63.4106	7.90132	35	43
4	474	46654	2898	2.00908e+19	908172300	2009-08-18 08:48:18.000	18.046	23	1111	898.441	328	883	63.4108	7.90161	33	37
4	474	46660	2903	2.00908e+19	908172300	2009-08-18 08:48:23.000	23.39	24	1268	926.407	331	875	63.4112	7.90213	28	37
4	474	46665	2906	2.00908e+19	908172300	2009-08-18 08:48:26.000	26.015	27	1143	939.33	332	908	63.4114	7.90249	36	38
4	474	46668	2908	2.00908e+19	908172300	2009-08-18 08:48:28.000	28.734	36	1280	954.147	333	545	63.4116	7.90262	18	39
4	474	46671	2914	2.00908e+19	908172300	2009-08-18 08:48:34.000	34.015	24	1167	989.891	335	755	63.412	7.90292	18	32
4	474	46681	2922	2.00908e+19	908172300	2009-08-18 08:48:42.000	42	15	843	1040.07	339	811	63.4126	7.90357	29	34
4	474	46686	2924	2.00908e+19	908172300	2009-08-18 08:48:44.000	44.718	25	1062	1056.54	339	534	63.4128	7.90372	20	38
4	474	46690	2927	2.00908e+19	908172300	2009-08-18 08:48:47.000	47.343	28	1183	1080.57	340	774	63.413	7.90366	353	32
4	474	46694	2930	2.00908e+19	908172300	2009-08-18 08:48:50.000	50.078	24	1137	1100.08	340	737	63.4132	7.90376	13	31
4	474	46708	2943	2.00908e+19	908172300	2009-08-18 08:49:03.000	3.406	27	1380	1204.44	343	541	63.4143	7.90411	358	39
4	474	46709	2946	2.00908e+19	908172300	2009-08-18 08:49:06.000	6.031	13	1094	1226.93	343	775	63.4145	7.90399	345	32
4	474	46712	2948	2.00908e+19	908172300	2009-08-18 08:49:08.000	8.75	6	1127	1246.93	343	717	63.4147	7.90397	357	30
4	474	46713	2951	2.00908e+19	908172300	2009-08-18 08:49:11.000	11.375	11	852	1272.26	343	731	63.4149	7.90365	324	30
4	474	46716	2956	2.00908e+19	908172300	2009-08-18 08:49:16.000	16.718	6	838	1303.1	347	1139	63.4153	7.90542	58	47
4	474	46715	2954	2.00908e+19	908172300	2009-08-18 08:49:14.000	14.093	12	864	1276.78	349	1427	63.4152	7.90614	62	60
4	474	46719	2959	2.00908e+19	908172300	2009-08-18 08:49:19.000	19.343	15	940	1296.87	349	1503	63.4154	7.90621	87	63
4	474	46722	2962	2.00908e+19	908172300	2009-08-18 08:49:22.000	22.062	30	1250	1267.06	350	794	63.4151	7.90683	129	40
4	474	46725	2967	2.00908e+19	908172300	2009-08-18 08:49:27.000	27.406	7	1039	1161.9	353	1685	63.4143	7.90822	144	71
4	474	46727	2970	2.00908e+19	908172300	2009-08-18 08:49:30.000	30.031	10	852	1107.14	354	1928	63.4138	7.90889	147	80
4	474	46729	2972	2.00908e+19	908172300	2009-08-18 08:49:32.000	32.75	20	1136	1057.49	356	1284	63.4134	7.90959	143	92
4	474	46730	2975	2.00908e+19	908172300	2009-08-18 08:49:35.000	35.375	8	727	986.805	357	2102	63.4128	7.91027	149	88
4	474	46733	2978	2.00908e+19	908172300	2009-08-18 08:49:38.000	38.031	34	1502	953.954	358	1832	63.4125	7.91059	154	77
4	474	46737	2983	2.00908e+19	908172300	2009-08-18 08:49:43.000	43.375	24	1410	850.294	2	1686	63.4116	7.91183	149	70
4	474	46741	2986	2.00908e+19	908172300	2009-08-18 08:49:46.000	46.093	21	1415	809.211	4	1872	63.4112	7.91247	144	79
4	474	46744	2988	2.00908e+19	908172300	2009-08-18 08:49:48.000	48.718	26	1453	765.592	7	1162	63.4108	7.91304	148	83
4	474	46745	2991	2.00908e+19	908172300	2009-08-18 08:49:51.000	51.375	22	1425	726.569	10	1728	63.4104	7.91363	146	72
4	474	46747	2994	2.00908e+19	908172300	2009-08-18 08:49:54.000	54.093	14	1572	684.93	14	1929	63.4099	7.91463	141	81
4	474	46750	2996	2.00908e+19	908172300	2009-08-18 08:49:56.000	56.718	21	1352	653.377	18	2325	63.4095	7.91518	146	97
4	474	46755	2999	2.00908e+19	908172300	2009-08-18 08:49:59.000	59.359	27	1237	615.679	21	1917	63.4091	7.91575	151	80
4	474	46758	3002	2.00908e+19	908172300	2009-08-18 08:50:02.000	2.078	20	1244	575.686	25	1750	63.4086	7.91617	158	73
4	474	46761	3004	2.00908e+19	908172300	2009-08-18 08:50:04.000	4.703	16	1512	537.959	30	1876	63.4081	7.91666	156	78
4	474	46764	3007	2.00908e+19	908172300	2009-08-18 08:50:07.000	7.421	23	1493	511.023	35	1852	63.4077	7.91718	152	78
4	474	46765	3010	2.00908e+19	908172300	2009-08-18 08:50:10.000	10.046	19	1234	485.177	42	1934	63.4071	7.91777	153	81
4	474	46791	3044	2.00908e+19	908172300	2009-08-18 08:50:44.000	44.718	7	1552	447.574	39	480	63.407	7.91687	358	35
4	474	46794	3047	2.00908e+19	908172300	2009-08-18 08:50:47.000	47.437	15	1276	461.749	37	696	63.4072	7.91681	352	29
4	474	46801	3052	2.00908e+19	908172300	2009-08-18 08:50:52.000	52.781	15	1382	491.644	35	607	63.4076	7.91683	2	26
4	474	46808	3055	2.00908e+19	908172300	2009-08-18 08:50:55.000	55.421	18	1237	502.337	33	580	63.4077	7.91669	339	24
4	474	46814	3060	2.00908e+19	908172300	2009-08-18 08:51:00.000	0.796	21	1250	528	31	523	63.408	7.91668	359	22
4	474	46818	3068	2.00908e+19	908172300	2009-08-18 08:51:08.000	8.781	25	1297	570.022	28	572	63.4085	7.91652	344	24
4	474	46820	3071	2.00908e+19	908172300	2009-08-18 08:51:11.000	11.421	17	1207	593.586	27	479	63.4087	7.91658	7	34
4	474	46822	3074	2.00908e+19	908172300	2009-08-18 08:51:14.000	14.14	29	1490	612.932	27	662	63.4088	7.91678	31	28
4	474	46823	3079	2.00908e+19	908172300	2009-08-18 08:51:19.000	19.406	18	1202	650.881	25	646	63.4092	7.91676	358	27
4	474	46825	3082	2.00908e+19	908172300	2009-08-18 08:51:22.000	22.125	26	1577	669.717	24	682	63.4094	7.91676	1	28
4	474	46834	3087	2.00908e+19	908172300	2009-08-18 08:51:27.000	27.468	16	1248	698.087	23	582	63.4097	7.91666	351	25
4	474	46835	3090	2.00908e+19	908172300	2009-08-18 08:51:30.000	30.093	27	1492	719.641	21	671	63.41	7.91646	340	28
4	474	46838	3092	2.00908e+19	908172300	2009-08-18 08:51:32.000	32.734	30	1375	735.581	20	528	63.4101	7.91634	343	37
4	474	46840	3095	2.00908e+19	908172300	2009-08-18 08:51:35.000	35.468	27	1147	751.727	20	720	63.4103	7.9163	353	30
4	474	46844	3098	2.00908e+19	908172300	2009-08-18 08:51:38.000	38.046	25	1475	770.528	18	717	63.4105	7.91599	329	30
4	474	46845	3100	2.00908e+19	908172300	2009-08-18 08:51:40.000	40.765	24	1515	783.297	17	718	63.4107	7.91576	326	30
4	474	46847	3106	2.00908e+19	908172300	2009-08-18 08:51:46.000	46.109	19	1350	814.912	15	690	63.411	7.91535	332	29
4	474	46859	3116	2.00908e+19	908172300	2009-08-18 08:51:56.000	56.734	15	1233	881.097	9	2162	63.4117	7.91395	345	90
4	474	46861	3119	2.00908e+19	908172300	2009-08-18 08:51:59.000	59.453	25	1248	899.644	8	704	63.4119	7.91388	350	30
4	474	46864	3122	2.00908e+19	908172300	2009-08-18 08:52:02.000	2.14	10	802	920.582	8	448	63.4121	7.9138	350	23
4	474	46866	3124	2.00908e+19	908172300	2009-08-18 08:52:04.000	4.765	34	1308	939.755	7	688	63.4123	7.91361	335	29
4	474	46872	3127	2.00908e+19	908172300	2009-08-18 08:52:07.000	7.39	36	1301	959.617	6	754	63.4125	7.91331	326	31
4	474	46875	3130	2.00908e+19	908172300	2009-08-18 08:52:10.000	10.109	22	1240	976.351	5	788	63.4127	7.91299	319	33
4	474	46881	3132	2.00908e+19	908172300	2009-08-18 08:52:12.000	12.734	39	1381	998.416	4	883	63.4129	7.91258	319	37
4	474	46888	3138	2.00908e+19	908172300	2009-08-18 08:52:18.000	18.078	9	754	1038.31	2	910	63.4132	7.91191	321	38
4	474	46897	3146	2.00908e+19	908172300	2009-08-18 08:52:26.000	26.062	39	1396	1085.4	359	713	63.4137	7.91098	320	30
4	474	46900	3148	2.00908e+19	908172300	2009-08-18 08:52:28.000	28.781	21	1200	1101.37	359	504	63.4138	7.91064	312	36
4	474	46910	3162	2.00908e+19	908172300	2009-08-18 08:52:42.000	42.093	8	1294	1194.67	355	844	63.4146	7.90911	293	35
4	474	46917	3167	2.00908e+19	908172300	2009-08-18 08:52:47.000	47.437	20	1045	1237.22	353	1013	63.415	7.90813	308	42
4	474	46938	3188	2.00908e+19	908172300	2009-08-18 08:53:08.000	8.765	21	1088	1254.9	341	2089	63.4146	7.90288	259	87
4	474	46942	3191	2.00908e+19	908172300	2009-08-18 08:53:11.000	11.421	24	1035	1267.66	340	912	63.4146	7.90239	281	38
4	474	46945	3194	2.00908e+19	908172300	2009-08-18 08:53:14.000	14.046	23	1098	1294.57	339	626	63.4148	7.9018	301	31
4	474	46947	3196	2.00908e+19	908172300	2009-08-18 08:53:16.000	16.765	22	1012	1325.41	339	854	63.4151	7.9017	325	36
4	474	46951	3199	2.00908e+19	908172300	2009-08-18 08:53:19.000	19.39	6	976	1349.74	339	910	63.4152	7.90142	326	38
4	474	46953	3202	2.00908e+19	908172300	2009-08-18 08:53:22.000	22.109	14	1134	1361.81	338	736	63.4153	7.90108	290	31
4	474	46954	3204	2.00908e+19	908172300	2009-08-18 08:53:24.000	24.734	12	1212	1358.71	337	727	63.4151	7.90036	243	30
4	474	46956	3207	2.00908e+19	908172300	2009-08-18 08:53:27.000	27.453	21	1275	1327.06	335	913	63.4148	7.90009	198	38
4	474	46960	3210	2.00908e+19	908172300	2009-08-18 08:53:30.000	30.078	31	1013	1268.5	335	1352	63.4142	7.90028	171	56
4	474	46962	3212	2.00908e+19	908172300	2009-08-18 08:53:32.000	32.796	28	1143	1211.7	336	1588	63.4139	7.90132	127	67
4	474	46966	3215	2.00908e+19	908172300	2009-08-18 08:53:35.000	35.421	22	1116	1185.24	338	1650	63.4138	7.90229	100	69
4	474	46972	3218	2.00908e+19	908172300	2009-08-18 08:53:38.000	38.046	17	973	1188.01	340	1525	63.414	7.90306	65	64
4	474	46974	3220	2.00908e+19	908172300	2009-08-18 08:53:40.000	40.765	26	1171	1208.11	341	1175	63.4142	7.90339	31	49
4	474	46977	3223	2.00908e+19	908172300	2009-08-18 08:53:43.000	43.39	13	1122	1226.86	342	1084	63.4144	7.90374	35	45
4	474	46981	3226	2.00908e+19	908172300	2009-08-18 08:53:46.000	46.125	15	1255	1244.55	343	839	63.4146	7.90372	357	35
4	474	46983	3228	2.00908e+19	908172300	2009-08-18 08:53:48.000	48.765	29	1144	1270.34	342	720	63.4148	7.90346	331	30
4	474	46985	3231	2.00908e+19	908172300	2009-08-18 08:53:51.000	51.406	15	1161	1286.16	343	648	63.415	7.90358	18	27
5	474	47910	828	2.00908e+19	908172300	2009-08-18 09:13:48.000	48.515	41	1299	1616.72	349	787	63.4182	7.90481	1	33
5	474	47912	831	2.00908e+19	908172300	2009-08-18 09:13:51.000	51.156	34	1192	1638.35	349	1587	63.4184	7.90475	351	66
5	474	47914	833	2.00908e+19	908172300	2009-08-18 09:13:53.000	53.89	24	933	1663.46	349	507	63.4186	7.90474	359	37
5	474	47917	839	2.00908e+19	908172300	2009-08-18 09:13:59.000	59.156	7	996	1724.21	350	1042	63.4192	7.90531	23	44
5	474	47922	844	2.00908e+19	908172300	2009-08-18 09:14:04.000	4.5	49	1096	1778.46	351	603	63.4197	7.90541	24	43
5	474	47925	847	2.00908e+19	908172300	2009-08-18 09:14:07.000	7.218	41	1131	1805.22	351	923	63.42	7.90561	19	39
5	474	47931	849	2.00908e+19	908172300	2009-08-18 09:14:09.000	9.843	31	1166	1830.16	352	1024	63.4202	7.90593	30	43
5	474	47934	852	2.00908e+19	908172300	2009-08-18 09:14:12.000	12.562	13	968	1849.14	352	899	63.4204	7.90608	21	38
5	474	47937	855	2.00908e+19	908172300	2009-08-18 09:14:15.000	15.187	17	889	1869.23	353	862	63.4206	7.90638	34	36
5	474	47971	900	2.00908e+19	908172300	2009-08-18 09:15:00.000	0.531	18	938	2268.2	357	535	63.4243	7.90902	44	38
5	474	47972	903	2.00908e+19	908172300	2009-08-18 09:15:03.000	3.156	44	1023	2286.74	358	949	63.4245	7.90974	61	40
5	474	47973	905	2.00908e+19	908172300	2009-08-18 09:15:05.000	5.875	7	674	2305.87	358	872	63.4246	7.90972	42	36
5	474	47974	908	2.00908e+19	908172300	2009-08-18 09:15:08.000	8.515	42	1032	2312.27	357	503	63.4247	7.90894	277	36
5	474	47976	911	2.00908e+19	908172300	2009-08-18 09:15:11.000	11.234	31	1094	2290.26	357	720	63.4245	7.90843	227	36
5	474	48008	945	2.00908e+19	908172300	2009-08-18 09:15:45.000	45.843	8	802	1566.63	352	1166	63.4179	7.90663	197	84
5	474	48010	948	2.00908e+19	908172300	2009-08-18 09:15:48.000	48.562	10	685	1528.39	351	1592	63.4175	7.90653	187	67
5	474	48012	951	2.00908e+19	908172300	2009-08-18 09:15:51.000	51.187	26	953	1474.24	351	1603	63.417	7.90651	181	67
5	474	48023	969	2.00908e+19	908172300	2009-08-18 09:16:09.000	9.875	38	1198	1363.09	356	1719	63.4162	7.90939	28	72
5	474	48027	972	2.00908e+19	908172300	2009-08-18 09:16:12.000	12.5	22	940	1388.37	356	629	63.4164	7.90938	359	44
5	474	48042	985	2.00908e+19	908172300	2009-08-18 09:16:25.000	25.875	29	1195	1491.6	358	659	63.4173	7.91039	51	48
5	474	48050	1001	2.00908e+19	908172300	2009-08-18 09:16:41.000	41.843	34	1060	1609.31	358	475	63.4184	7.91024	349	34
5	474	48053	1007	2.00908e+19	908172300	2009-08-18 09:16:47.000	47.187	27	989	1641.88	358	629	63.4187	7.90978	324	26
5	474	48056	1009	2.00908e+19	908172300	2009-08-18 09:16:49.000	49.828	5	801	1662.85	357	649	63.4189	7.90964	342	27
5	474	48058	1012	2.00908e+19	908172300	2009-08-18 09:16:52.000	52.468	16	872	1685.6	357	473	63.4191	7.90965	1	34
5	474	48061	1015	2.00908e+19	908172300	2009-08-18 09:16:55.000	55.187	9	1235	1710.66	357	767	63.4193	7.90934	328	32
5	474	48064	1017	2.00908e+19	908172300	2009-08-18 09:16:57.000	57.843	48	1183	1719.35	357	611	63.4194	7.90971	5	26
5	474	48067	1020	2.00908e+19	908172300	2009-08-18 09:17:00.000	0.468	35	1305	1745.13	357	663	63.4196	7.90927	319	28
5	474	48071	1025	2.00908e+19	908172300	2009-08-18 09:17:05.000	5.812	35	1002	1793.34	357	848	63.42	7.90908	349	35
5	474	48072	1028	2.00908e+19	908172300	2009-08-18 09:17:08.000	8.531	18	848	1812.84	357	730	63.4202	7.90911	3	31
5	474	48073	1031	2.00908e+19	908172300	2009-08-18 09:17:11.000	11.156	30	1124	1837.05	357	471	63.4204	7.90906	354	24
5	474	48077	1036	2.00908e+19	908172300	2009-08-18 09:17:16.000	16.531	31	1264	1883.37	357	760	63.4208	7.90895	354	32
5	474	48081	1039	2.00908e+19	908172300	2009-08-18 09:17:19.000	19.156	10	994	1915.33	357	843	63.4211	7.90896	1	35
5	474	48100	1060	2.00908e+19	908172300	2009-08-18 09:17:40.000	40.484	33	963	2027.36	4	1396	63.4221	7.91382	77	58
5	474	48104	1063	2.00908e+19	908172300	2009-08-18 09:17:43.000	43.218	32	878	2046.53	4	709	63.4223	7.91424	49	36
5	474	48108	1065	2.00908e+19	908172300	2009-08-18 09:17:45.000	45.843	23	951	2070.25	5	996	63.4225	7.9146	39	42
5	474	48110	1068	2.00908e+19	908172300	2009-08-18 09:17:48.000	48.562	43	1151	2090.59	4	725	63.4227	7.91437	9	31
5	474	48112	1071	2.00908e+19	908172300	2009-08-18 09:17:51.000	51.187	15	988	2100.02	3	794	63.4228	7.91329	283	40
5	474	48113	1073	2.00908e+19	908172300	2009-08-18 09:17:53.000	53.906	30	1003	2076.86	2	892	63.4226	7.91296	262	38
5	474	48121	1079	2.00908e+19	908172300	2009-08-18 09:17:59.000	59.187	19	950	1973.23	1	1479	63.4217	7.91213	202	62
5	474	48155	1113	2.00908e+19	908172300	2009-08-18 09:18:33.000	33.812	6	832	1341.24	353	1755	63.4159	7.90811	169	73
5	474	48161	1119	2.00908e+19	908172300	2009-08-18 09:18:39.000	39.156	6	1077	1244.62	352	1696	63.415	7.90753	196	71
5	474	48165	1121	2.00908e+19	908172300	2009-08-18 09:18:41.000	41.875	17	1241	1212.6	353	1176	63.4147	7.90809	136	50
5	474	48186	1145	2.00908e+19	908172300	2009-08-18 09:19:05.000	5.828	18	831	1373.35	356	569	63.4162	7.9091	327	24
5	474	48195	1161	2.00908e+19	908172300	2009-08-18 09:19:21.000	21.796	32	1065	1478.01	351	533	63.4171	7.90671	322	38
5	474	48199	1167	2.00908e+19	908172300	2009-08-18 09:19:27.000	27.171	37	856	1514.68	349	1055	63.4173	7.90532	290	44
5	474	48201	1169	2.00908e+19	908172300	2009-08-18 09:19:29.000	29.796	27	1099	1526.72	348	1068	63.4173	7.90482	286	45
5	474	48206	1172	2.00908e+19	908172300	2009-08-18 09:19:32.000	32.437	8	1007	1545.25	347	584	63.4175	7.90431	298	41
5	474	48208	1175	2.00908e+19	908172300	2009-08-18 09:19:35.000	35.093	42	1506	1569.64	347	817	63.4177	7.90405	330	34
5	474	48211	1177	2.00908e+19	908172300	2009-08-18 09:19:37.000	37.843	20	1028	1597.98	347	878	63.4179	7.90373	327	37
5	474	48193	1156	2.00908e+19	908172300	2009-08-18 09:19:16.000	16.437	6	1222	1592.6	344	1353	63.4177	7.90242	312	95
5	474	48213	1180	2.00908e+19	908172300	2009-08-18 09:19:40.000	40.468	9	871	1625.34	346	927	63.4181	7.90331	318	39
5	474	48215	1183	2.00908e+19	908172300	2009-08-18 09:19:43.000	43.109	26	958	1642.97	347	801	63.4183	7.90397	14	34
5	474	48229	1201	2.00908e+19	908172300	2009-08-18 09:20:01.000	1.734	36	997	1803.47	350	549	63.4199	7.90469	22	39
5	474	48231	1204	2.00908e+19	908172300	2009-08-18 09:20:04.000	4.453	34	1192	1829.72	350	849	63.4201	7.90481	12	36
5	474	48233	1207	2.00908e+19	908172300	2009-08-18 09:20:07.000	7.093	31	1013	1851.62	350	840	63.4203	7.90462	336	35
5	474	48236	1209	2.00908e+19	908172300	2009-08-18 09:20:09.000	9.718	22	1152	1873.75	350	768	63.4205	7.90469	8	32
5	474	48246	1220	2.00908e+19	908172300	2009-08-18 09:20:20.000	20.406	17	969	1973.78	350	2280	63.4214	7.90424	155	95
5	474	48249	1223	2.00908e+19	908172300	2009-08-18 09:20:23.000	23.14	16	775	1994.74	350	481	63.4216	7.90443	22	24
5	474	48254	1225	2.00908e+19	908172300	2009-08-18 09:20:25.000	25.781	7	886	2018.81	351	801	63.4218	7.90469	26	33
5	474	48308	1271	2.00908e+19	908172300	2009-08-18 09:21:11.000	11.078	53	1141	2433.48	352	782	63.4256	7.90449	356	33
5	474	48316	1276	2.00908e+19	908172300	2009-08-18 09:21:16.000	16.421	32	864	2487.51	352	851	63.4261	7.90445	358	35
5	474	48324	1284	2.00908e+19	908172300	2009-08-18 09:21:24.000	24.453	19	724	2567.13	351	936	63.4267	7.90353	324	39
5	474	48327	1287	2.00908e+19	908172300	2009-08-18 09:21:27.000	27.078	5	653	2588.3	351	531	63.4269	7.90348	353	27
5	474	48332	1292	2.00908e+19	908172300	2009-08-18 09:21:32.000	32.437	7	743	2643.89	351	827	63.4274	7.90334	353	34
5	474	48351	1316	2.00908e+19	908172300	2009-08-18 09:21:56.000	56.437	15	762	2861.44	351	730	63.4293	7.90186	332	31
5	474	48349	1313	2.00908e+19	908172300	2009-08-18 09:21:53.000	53.718	43	925	2838.78	351	509	63.4291	7.90209	354	37
5	474	48355	1319	2.00908e+19	908172300	2009-08-18 09:21:59.000	59.062	56	991	2866.39	352	638	63.4294	7.90271	43	27
5	474	48362	1324	2.00908e+19	908172300	2009-08-18 09:22:04.000	4.406	6	688	2765.23	353	1516	63.4286	7.90419	141	63
5	474	48379	1343	2.00908e+19	908172300	2009-08-18 09:22:23.000	23.093	8	703	2351.41	353	1788	63.4249	7.90533	154	75
5	474	48384	1348	2.00908e+19	908172300	2009-08-18 09:22:28.000	28.343	16	760	2232.19	352	1807	63.4238	7.90518	157	75
5	474	48418	1372	2.00908e+19	908172300	2009-08-18 09:22:52.000	52.39	9	1079	1718.05	350	2299	63.4192	7.90551	245	96
5	474	48420	1375	2.00908e+19	908172300	2009-08-18 09:22:55.000	55.015	17	834	1662.38	350	819	63.4186	7.90546	183	34
5	474	48426	1377	2.00908e+19	908172300	2009-08-18 09:22:57.000	57.734	21	830	1605.98	350	1230	63.4181	7.90545	180	88
5	474	48432	1380	2.00908e+19	908172300	2009-08-18 09:23:00.000	0.359	28	1162	1548.1	350	1848	63.4176	7.90562	172	77
5	474	48435	1383	2.00908e+19	908172300	2009-08-18 09:23:03.000	3.078	25	1058	1497.33	350	1780	63.4172	7.90583	168	75
5	474	48438	1385	2.00908e+19	908172300	2009-08-18 09:23:05.000	5.718	8	704	1445.21	350	1731	63.4167	7.90598	172	72
5	474	48459	1412	2.00908e+19	908172300	2009-08-18 09:23:32.000	32.406	16	1080	1443.85	350	511	63.4167	7.90634	319	37
5	474	48464	1415	2.00908e+19	908172300	2009-08-18 09:23:35.000	35.031	33	1171	1468.22	350	811	63.4169	7.90593	316	34
5	474	48473	1420	2.00908e+19	908172300	2009-08-18 09:23:40.000	40.406	19	996	1521.18	348	998	63.4173	7.90505	317	42
5	474	48468	1417	2.00908e+19	908172300	2009-08-18 09:23:37.000	37.656	19	1005	1496.3	349	965	63.4171	7.90545	316	40
5	474	48521	1468	2.00908e+19	908172300	2009-08-18 09:24:28.000	28.343	15	928	1323.89	338	1544	63.4149	7.90117	235	109
5	474	48523	1471	2.00908e+19	908172300	2009-08-18 09:24:31.000	31.062	20	973	1284.89	337	1856	63.4146	7.9012	178	78
5	474	48526	1473	2.00908e+19	908172300	2009-08-18 09:24:33.000	33.703	27	1144	1230.71	337	1159	63.4141	7.90171	152	48
5	474	48529	1476	2.00908e+19	908172300	2009-08-18 09:24:36.000	36.343	34	1251	1212.08	340	1273	63.4141	7.90271	123	53
5	474	48531	1479	2.00908e+19	908172300	2009-08-18 09:24:39.000	39.062	27	1275	1224.52	341	1193	63.4144	7.90337	53	50
5	474	48535	1484	2.00908e+19	908172300	2009-08-18 09:24:44.000	44.328	27	1128	1274.45	342	931	63.4148	7.90344	3	39
5	474	48546	1489	2.00908e+19	908172300	2009-08-18 09:24:49.000	49.671	6	1322	1316.72	342	1965	63.4152	7.90322	345	82
5	474	48816	1695	2.00908e+19	908172300	2009-08-18 09:28:15.000	15	14	1123	1508.06	348	630	63.4172	7.90493	315	31
5	474	48817	1697	2.00908e+19	908172300	2009-08-18 09:28:17.000	17.718	19	1160	1538.99	348	947	63.4175	7.90487	354	39
5	474	48819	1700	2.00908e+19	908172300	2009-08-18 09:28:20.000	20.375	7	900	1568.94	348	1044	63.4177	7.90457	331	44
5	474	48823	1705	2.00908e+19	908172300	2009-08-18 09:28:25.000	25.656	33	1045	1641.99	348	1109	63.4184	7.90443	355	46
5	474	48825	1708	2.00908e+19	908172300	2009-08-18 09:28:28.000	28.375	7	776	1666.29	348	1059	63.4186	7.90444	2	44
5	474	48826	1713	2.00908e+19	908172300	2009-08-18 09:28:33.000	33.718	10	834	1768.41	345	1643	63.4193	7.90217	305	69
5	474	48833	1724	2.00908e+19	908172300	2009-08-18 09:28:44.000	44.359	25	1136	1767.61	343	750	63.4191	7.90091	263	54
5	474	48838	1726	2.00908e+19	908172300	2009-08-18 09:28:46.000	46.984	21	1217	1776.33	342	1090	63.4191	7.90027	268	61
5	474	48840	1729	2.00908e+19	908172300	2009-08-18 09:28:49.000	49.718	44	1059	1790.75	341	1064	63.4192	7.8996	277	44
5	474	48845	1732	2.00908e+19	908172300	2009-08-18 09:28:52.000	52.343	6	764	1804.57	340	1142	63.4192	7.89878	270	48
5	474	48861	1756	2.00908e+19	908172300	2009-08-18 09:29:16.000	16.343	31	988	2011.24	338	571	63.4207	7.8961	343	29
5	474	48866	1758	2.00908e+19	908172300	2009-08-18 09:29:18.000	18.968	40	1055	2039.84	338	888	63.421	7.89602	352	37
5	474	48910	1788	2.00908e+19	908172300	2009-08-18 09:29:48.000	48.281	44	1071	2249.36	339	463	63.4228	7.89467	11	23
5	474	48917	1791	2.00908e+19	908172300	2009-08-18 09:29:51.000	51	21	760	2269.13	339	684	63.4229	7.89463	354	23
5	474	48922	1793	2.00908e+19	908172300	2009-08-18 09:29:53.000	53.625	27	860	2289.65	339	716	63.4231	7.89456	350	30
5	474	48938	1806	2.00908e+19	908172300	2009-08-18 09:30:06.000	6.953	5	729	2395.23	340	516	63.4242	7.8951	20	37
5	474	48943	1809	2.00908e+19	908172300	2009-08-18 09:30:09.000	9.593	28	1126	2413.55	340	678	63.4244	7.89494	334	28
5	474	48953	1812	2.00908e+19	908172300	2009-08-18 09:30:12.000	12.343	25	794	2433.66	341	684	63.4246	7.89506	14	29
5	474	48960	1814	2.00908e+19	908172300	2009-08-18 09:30:14.000	14.968	14	746	2456.16	341	695	63.4248	7.8951	6	29
5	474	48974	1820	2.00908e+19	908172300	2009-08-18 09:30:20.000	20.312	29	860	2494.54	341	685	63.4252	7.89501	353	29
5	474	48988	1828	2.00908e+19	908172300	2009-08-18 09:30:28.000	28.281	18	897	2556.41	341	674	63.4257	7.89479	3	28
5	474	49002	1836	2.00908e+19	908172300	2009-08-18 09:30:36.000	36.25	18	787	2484.52	344	1940	63.4254	7.89755	133	81
5	474	49004	1838	2.00908e+19	908172300	2009-08-18 09:30:38.000	38.968	18	945	2433.93	345	1655	63.425	7.89839	135	92
5	474	49043	1862	2.00908e+19	908172300	2009-08-18 09:31:02.000	2.968	13	908	1984.1	339	1313	63.4206	7.89682	206	95
5	474	49061	1878	2.00908e+19	908172300	2009-08-18 09:31:18.000	18.968	25	929	1659.27	335	1846	63.4174	7.8971	183	77
5	474	49067	1881	2.00908e+19	908172300	2009-08-18 09:31:21.000	21.609	30	1016	1605.55	334	1925	63.4169	7.89707	182	80
5	474	49073	1884	2.00908e+19	908172300	2009-08-18 09:31:24.000	24.234	25	1164	1548.05	333	1315	63.4163	7.89716	176	65
5	474	49078	1886	2.00908e+19	908172300	2009-08-18 09:31:26.000	26.953	36	1140	1502.58	332	1906	63.4158	7.89702	187	80
5	474	49083	1889	2.00908e+19	908172300	2009-08-18 09:31:29.000	29.593	31	1000	1450.87	331	1890	63.4153	7.89702	180	79
5	474	49091	1892	2.00908e+19	908172300	2009-08-18 09:31:32.000	32.312	20	1190	1399.68	329	1961	63.4147	7.89674	192	83
5	474	49098	1894	2.00908e+19	908172300	2009-08-18 09:31:34.000	34.937	22	998	1349.48	327	2057	63.4141	7.89659	187	86
5	474	49105	1897	2.00908e+19	908172300	2009-08-18 09:31:37.000	37.562	45	1347	1319.19	325	2018	63.4137	7.89614	204	84
5	474	49117	1902	2.00908e+19	908172300	2009-08-18 09:31:42.000	42.906	18	1009	1327.4	322	1346	63.4133	7.89482	269	56
5	474	49111	1900	2.00908e+19	908172300	2009-08-18 09:31:40.000	40.281	33	1325	1309.55	323	1787	63.4133	7.89542	223	74
5	474	49126	1908	2.00908e+19	908172300	2009-08-18 09:31:48.000	48.25	31	1161	1374.98	323	710	63.4139	7.89477	7	30
5	474	49137	1913	2.00908e+19	908172300	2009-08-18 09:31:53.000	53.593	17	887	1407.97	325	901	63.4143	7.89506	16	38
5	474	49154	1926	2.00908e+19	908172300	2009-08-18 09:32:06.000	6.937	21	1048	1397.82	333	853	63.4151	7.89856	82	62
5	474	49157	1929	2.00908e+19	908172300	2009-08-18 09:32:09.000	9.562	10	1087	1367.3	335	1353	63.415	7.89951	103	57
5	474	49164	1932	2.00908e+19	908172300	2009-08-18 09:32:12.000	12.281	29	1213	1317.21	337	1700	63.4148	7.90077	113	71
5	474	49172	1934	2.00908e+19	908172300	2009-08-18 09:32:14.000	14.906	29	1080	1260.43	338	1847	63.4144	7.90159	137	77
5	474	49179	1937	2.00908e+19	908172300	2009-08-18 09:32:17.000	17.625	31	1240	1206.2	338	1948	63.414	7.90232	141	82
5	474	49188	1940	2.00908e+19	908172300	2009-08-18 09:32:20.000	20.25	20	990	1193.88	341	1611	63.4141	7.90326	116	67
5	474	49197	1942	2.00908e+19	908172300	2009-08-18 09:32:22.000	22.906	23	1061	1208.51	342	746	63.4142	7.90361	39	53
5	474	49200	1945	2.00908e+19	908172300	2009-08-18 09:32:25.000	25.625	15	1013	1235.98	342	977	63.4145	7.90374	12	41
5	474	49203	1948	2.00908e+19	908172300	2009-08-18 09:32:28.000	28.281	7	1147	1257.99	342	778	63.4147	7.90349	327	33
5	474	49206	1950	2.00908e+19	908172300	2009-08-18 09:32:30.000	30.906	19	1187	1279.55	343	794	63.4149	7.90355	8	33
7	474	54173	3163	2.00908e+19	908172300	2009-08-18 10:52:43.000	43.687	31	1319	900.234	201	565	63.3963	7.90471	40	24
7	474	54180	3169	2.00908e+19	908172300	2009-08-18 10:52:49.000	49.031	16	1466	987.303	199	1024	63.3955	7.90484	197	51
7	474	54184	3171	2.00908e+19	908172300	2009-08-18 10:52:51.000	51.656	14	953	1039.75	199	1532	63.3951	7.90428	212	64
7	474	54189	3174	2.00908e+19	908172300	2009-08-18 10:52:54.000	54.281	22	1358	1078.55	200	1556	63.3948	7.90387	211	65
7	474	54193	3177	2.00908e+19	908172300	2009-08-18 10:52:57.000	57	11	1227	1113.26	200	1378	63.3945	7.90357	205	57
7	474	54197	3179	2.00908e+19	908172300	2009-08-18 10:52:59.000	59.625	9	969	1150.17	200	1197	63.3942	7.90328	203	50
7	474	54210	3184	2.00908e+19	908172300	2009-08-18 10:53:04.000	4.968	32	1078	1248.2	199	1462	63.3933	7.90296	189	81
7	474	54216	3187	2.00908e+19	908172300	2009-08-18 10:53:07.000	7.687	25	1050	1301.38	199	1639	63.3929	7.90259	200	69
7	474	54224	3190	2.00908e+19	908172300	2009-08-18 10:53:10.000	10.312	16	1066	1342.9	199	1609	63.3925	7.90229	201	67
7	474	54228	3193	2.00908e+19	908172300	2009-08-18 10:53:13.000	13.031	30	1083	1388.4	199	1510	63.3921	7.90213	190	51
7	474	54233	3195	2.00908e+19	908172300	2009-08-18 10:53:15.000	15.656	22	1094	1429.41	199	1378	63.3918	7.90178	205	57
7	474	54240	3198	2.00908e+19	908172300	2009-08-18 10:53:18.000	18.281	15	850	1473.84	199	1411	63.3914	7.90153	196	59
7	474	54245	3201	2.00908e+19	908172300	2009-08-18 10:53:21.000	21	25	1041	1523.25	199	1455	63.391	7.90108	207	61
7	474	54250	3203	2.00908e+19	908172300	2009-08-18 10:53:23.000	23.625	36	1054	1566.02	199	1471	63.3906	7.90078	200	61
7	474	54254	3206	2.00908e+19	908172300	2009-08-18 10:53:26.000	26.265	30	1016	1613.04	200	1504	63.3902	7.90039	204	63
7	474	54261	3208	2.00908e+19	908172300	2009-08-18 10:53:28.000	28.984	12	907	1657.08	200	1444	63.3899	7.89999	206	80
7	474	54269	3214	2.00908e+19	908172300	2009-08-18 10:53:34.000	34.328	13	690	1755.44	199	1544	63.389	7.89977	186	65
7	474	54272	3216	2.00908e+19	908172300	2009-08-18 10:53:36.000	36.953	30	1034	1803.9	199	1604	63.3886	7.89951	196	67
7	474	54276	3219	2.00908e+19	908172300	2009-08-18 10:53:39.000	39.671	22	1200	1847.75	198	1018	63.3881	7.89957	176	73
7	474	54285	3222	2.00908e+19	908172300	2009-08-18 10:53:42.000	42.312	39	1085	1894.87	198	1513	63.3877	7.89922	202	63
7	474	54291	3224	2.00908e+19	908172300	2009-08-18 10:53:44.000	44.937	27	1030	1940.15	198	1471	63.3873	7.89884	204	61
7	474	54295	3227	2.00908e+19	908172300	2009-08-18 10:53:47.000	47.671	33	973	1984.42	199	1476	63.387	7.89849	203	62
7	474	54302	3230	2.00908e+19	908172300	2009-08-18 10:53:50.000	50.328	25	791	2033.89	199	1517	63.3866	7.89788	216	64
7	474	54306	3232	2.00908e+19	908172300	2009-08-18 10:53:52.000	52.953	37	1010	2076.46	199	1478	63.3862	7.89766	195	62
7	474	54310	3235	2.00908e+19	908172300	2009-08-18 10:53:55.000	55.671	30	972	2120.56	199	1498	63.3859	7.89705	220	63
7	474	54317	3238	2.00908e+19	908172300	2009-08-18 10:53:58.000	58.296	37	907	2159.17	200	1376	63.3856	7.89656	217	57
7	474	54322	3241	2.00908e+19	908172300	2009-08-18 10:54:01.000	1.015	29	975	2196.13	200	1371	63.3854	7.89603	221	46
7	474	54326	3243	2.00908e+19	908172300	2009-08-18 10:54:03.000	3.64	34	994	2234.49	201	1316	63.3851	7.89543	225	55
7	474	54336	3246	2.00908e+19	908172300	2009-08-18 10:54:06.000	6.281	18	790	2274.86	201	1307	63.3848	7.89506	207	55
7	474	54340	3249	2.00908e+19	908172300	2009-08-18 10:54:09.000	9	17	743	2315.47	201	1375	63.3845	7.89432	231	57
7	474	54349	3254	2.00908e+19	908172300	2009-08-18 10:54:14.000	14.343	34	1097	2399.08	200	1341	63.3837	7.89436	179	57
7	474	54364	3264	2.00908e+19	908172300	2009-08-18 10:54:24.000	24.937	33	781	2319.86	200	676	63.3843	7.89521	346	48
7	474	54371	3267	2.00908e+19	908172300	2009-08-18 10:54:27.000	27.671	26	858	2291.46	200	997	63.3846	7.89515	355	42
7	474	54379	3270	2.00908e+19	908172300	2009-08-18 10:54:30.000	30.296	31	902	2264.43	201	903	63.3848	7.89525	11	38
7	474	54385	3273	2.00908e+19	908172300	2009-08-18 10:54:33.000	33.015	22	931	2232.65	200	948	63.3851	7.89558	30	32
7	474	54390	3275	2.00908e+19	908172300	2009-08-18 10:54:35.000	35.656	31	966	2197.56	200	1044	63.3853	7.89625	53	44
7	474	54396	3278	2.00908e+19	908172300	2009-08-18 10:54:38.000	38.281	31	907	2166.18	199	1157	63.3855	7.89675	45	48
7	474	54401	3281	2.00908e+19	908172300	2009-08-18 10:54:41.000	41	39	967	2141.39	199	1112	63.3857	7.89711	42	46
7	474	54405	3283	2.00908e+19	908172300	2009-08-18 10:54:43.000	43.625	35	835	2113.06	198	1052	63.3859	7.89774	58	44
7	474	54413	3286	2.00908e+19	908172300	2009-08-18 10:54:46.000	46.343	48	1205	2082.09	198	1047	63.3861	7.89822	44	44
7	474	54422	3291	2.00908e+19	908172300	2009-08-18 10:54:51.000	51.687	12	674	2025.77	198	995	63.3865	7.89887	33	42
7	474	54427	3294	2.00908e+19	908172300	2009-08-18 10:54:54.000	54.312	61	1130	1996.27	197	1001	63.3867	7.89943	52	42
7	474	54433	3296	2.00908e+19	908172300	2009-08-18 10:54:56.000	56.937	54	1188	1964.76	197	738	63.387	7.89983	37	52
7	474	54437	3299	2.00908e+19	908172300	2009-08-18 10:54:59.000	59.656	39	996	1940.9	197	1008	63.3872	7.90013	36	42
7	474	54442	3302	2.00908e+19	908172300	2009-08-18 10:55:02.000	2.281	33	959	1916.28	196	914	63.3873	7.90044	36	38
7	474	54446	3305	2.00908e+19	908172300	2009-08-18 10:55:05.000	5	37	1015	1881.55	196	993	63.3876	7.90106	49	33
7	474	54451	3307	2.00908e+19	908172300	2009-08-18 10:55:07.000	7.625	31	1047	1853.24	196	986	63.3879	7.90113	7	41
7	474	54456	3310	2.00908e+19	908172300	2009-08-18 10:55:10.000	10.343	39	1055	1823.7	196	1027	63.3881	7.90139	25	43
7	474	54461	3312	2.00908e+19	908172300	2009-08-18 10:55:12.000	12.968	48	1178	1793.5	196	948	63.3884	7.90157	17	53
7	474	54464	3315	2.00908e+19	908172300	2009-08-18 10:55:15.000	15.687	35	1083	1764.58	195	959	63.3886	7.90179	22	40
7	474	54469	3318	2.00908e+19	908172300	2009-08-18 10:55:18.000	18.312	20	952	1737.45	195	939	63.3888	7.9021	33	39
7	474	54471	3320	2.00908e+19	908172300	2009-08-18 10:55:20.000	20.937	44	1172	1713.55	195	874	63.389	7.90226	19	36
7	474	54477	3323	2.00908e+19	908172300	2009-08-18 10:55:23.000	23.656	47	1056	1684.91	195	878	63.3892	7.90255	29	37
7	474	54485	3326	2.00908e+19	908172300	2009-08-18 10:55:26.000	26.281	29	962	1657.21	195	878	63.3895	7.90281	27	37
7	474	54491	3329	2.00908e+19	908172300	2009-08-18 10:55:29.000	29	32	1016	1634.05	195	857	63.3897	7.90275	354	29
7	474	54493	3331	2.00908e+19	908172300	2009-08-18 10:55:31.000	31.625	33	1012	1607.36	195	836	63.3899	7.90288	14	35
7	474	54497	3334	2.00908e+19	908172300	2009-08-18 10:55:34.000	34.343	42	1069	1580.11	195	831	63.3901	7.90326	39	35
7	474	54500	3336	2.00908e+19	908172300	2009-08-18 10:55:36.000	36.968	42	1112	1551.35	195	892	63.3904	7.90328	2	49
7	474	54502	3339	2.00908e+19	908172300	2009-08-18 10:55:39.000	39.593	41	1113	1527.76	195	858	63.3906	7.90336	9	36
7	474	54506	3342	2.00908e+19	908172300	2009-08-18 10:55:42.000	42.312	23	861	1499.31	195	873	63.3909	7.90353	17	36
7	474	54508	3344	2.00908e+19	908172300	2009-08-18 10:55:44.000	44.937	10	853	1471.79	194	860	63.3911	7.90383	31	36
7	474	54512	3347	2.00908e+19	908172300	2009-08-18 10:55:47.000	47.656	31	1249	1446.64	195	873	63.3913	7.9038	357	37
7	474	54517	3350	2.00908e+19	908172300	2009-08-18 10:55:50.000	50.281	37	1172	1420.44	195	849	63.3916	7.90392	14	35
7	474	54521	3353	2.00908e+19	908172300	2009-08-18 10:55:53.000	53	12	914	1392.93	195	883	63.3918	7.9038	348	30
7	474	54527	3355	2.00908e+19	908172300	2009-08-18 10:55:55.000	55.64	41	1237	1360.52	196	951	63.3921	7.90387	6	40
7	474	54533	3358	2.00908e+19	908172300	2009-08-18 10:55:58.000	58.281	36	1057	1327.21	195	1010	63.3924	7.9042	29	42
7	474	54536	3360	2.00908e+19	908172300	2009-08-18 10:56:00.000	0.906	27	1098	1295.39	195	1050	63.3927	7.9043	9	58
7	474	54538	3363	2.00908e+19	908172300	2009-08-18 10:56:03.000	3.625	30	934	1262.75	196	1059	63.393	7.90419	351	44
7	474	54541	3366	2.00908e+19	908172300	2009-08-18 10:56:06.000	6.25	30	1200	1233.54	196	1046	63.3933	7.90421	2	44
7	474	54546	3368	2.00908e+19	908172300	2009-08-18 10:56:08.000	8.968	28	1201	1201.82	196	1040	63.3935	7.90435	13	44
7	474	54550	3371	2.00908e+19	908172300	2009-08-18 10:56:11.000	11.593	25	1348	1173.24	197	1010	63.3938	7.90416	344	42
7	474	54554	3374	2.00908e+19	908172300	2009-08-18 10:56:14.000	14.312	22	1143	1142.71	198	1071	63.3942	7.90398	345	45
7	474	54559	3376	2.00908e+19	908172300	2009-08-18 10:56:16.000	16.937	21	1183	1142.61	200	989	63.3942	7.90338	289	41
7	474	54563	3379	2.00908e+19	908172300	2009-08-18 10:56:19.000	19.578	18	938	1178.24	202	916	63.3941	7.90252	243	38
7	474	54570	3384	2.00908e+19	908172300	2009-08-18 10:56:24.000	24.921	64	1184	1302.21	201	1747	63.393	7.9017	199	73
7	474	54575	3387	2.00908e+19	908172300	2009-08-18 10:56:27.000	27.562	27	1155	1340.93	201	1761	63.3926	7.90167	182	73
7	474	54579	3390	2.00908e+19	908172300	2009-08-18 10:56:30.000	30.281	18	877	1397.58	200	1063	63.3921	7.9015	188	54
7	474	54582	3392	2.00908e+19	908172300	2009-08-18 10:56:32.000	32.906	13	821	1450.82	200	1647	63.3916	7.90134	189	69
7	474	54585	3395	2.00908e+19	908172300	2009-08-18 10:56:35.000	35.625	33	1124	1505.34	199	1812	63.3911	7.90122	186	76
7	474	54589	3398	2.00908e+19	908172300	2009-08-18 10:56:38.000	38.25	32	1068	1555.63	199	1739	63.3907	7.90107	188	72
7	474	54592	3400	2.00908e+19	908172300	2009-08-18 10:56:40.000	40.968	28	1032	1605.32	198	1715	63.3902	7.90107	180	72
7	474	54598	3403	2.00908e+19	908172300	2009-08-18 10:56:43.000	43.593	33	1079	1656.13	198	1683	63.3897	7.90104	181	70
7	474	54605	3408	2.00908e+19	908172300	2009-08-18 10:56:48.000	48.953	44	1022	1761.41	197	1717	63.3888	7.90074	188	72
7	474	54611	3411	2.00908e+19	908172300	2009-08-18 10:56:51.000	51.578	36	1120	1815.67	197	1732	63.3883	7.90049	193	72
7	474	54615	3416	2.00908e+19	908172300	2009-08-18 10:56:56.000	56.921	23	740	1925.2	197	1768	63.3873	7.9	193	74
7	474	54625	3424	2.00908e+19	908172300	2009-08-18 10:57:04.000	4.921	26	988	2065.03	197	1506	63.3861	7.89907	204	63
7	474	54631	3427	2.00908e+19	908172300	2009-08-18 10:57:07.000	7.562	45	976	2106.44	197	913	63.3858	7.89873	204	66
7	474	54635	3430	2.00908e+19	908172300	2009-08-18 10:57:10.000	10.281	31	994	2144.64	197	1337	63.3855	7.89829	214	56
7	474	54642	3432	2.00908e+19	908172300	2009-08-18 10:57:12.000	12.906	35	892	2185.45	198	1328	63.3852	7.89784	212	55
7	474	54648	3435	2.00908e+19	908172300	2009-08-18 10:57:15.000	15.531	36	931	2229.49	198	1371	63.3848	7.89735	212	57
7	474	54652	3438	2.00908e+19	908172300	2009-08-18 10:57:18.000	18.25	36	901	2271.71	198	1384	63.3845	7.89714	194	58
7	474	54656	3440	2.00908e+19	908172300	2009-08-18 10:57:20.000	20.875	9	714	2317.29	198	1421	63.3841	7.89688	196	59
7	474	54662	3446	2.00908e+19	908172300	2009-08-18 10:57:26.000	26.218	26	811	2411.43	199	1525	63.3833	7.89581	213	64
7	474	54664	3448	2.00908e+19	908172300	2009-08-18 10:57:28.000	28.937	26	895	2457.98	199	1544	63.3829	7.89546	201	65
7	474	54666	3451	2.00908e+19	908172300	2009-08-18 10:57:31.000	31.562	28	936	2504.9	199	1007	63.3826	7.89511	202	72
7	474	54669	3454	2.00908e+19	908172300	2009-08-18 10:57:34.000	34.187	15	794	2555.51	199	1568	63.3822	7.89446	217	65
7	474	54699	3467	2.00908e+19	908172300	2009-08-18 10:57:47.000	47.5	60	992	2802.92	199	1132	63.38	7.89297	176	80
7	474	54703	3470	2.00908e+19	908172300	2009-08-18 10:57:50.000	50.218	21	707	2856.1	199	1707	63.3796	7.89271	194	71
7	474	54735	3496	2.00908e+19	908172300	2009-08-18 10:58:16.000	16.875	19	719	2993.5	196	771	63.378	7.89459	7	55
7	474	54739	3499	2.00908e+19	908172300	2009-08-18 10:58:19.000	19.5	27	684	2958.17	195	1184	63.3783	7.89533	54	49
7	474	54742	3502	2.00908e+19	908172300	2009-08-18 10:58:22.000	22.218	21	802	2925.26	196	1074	63.3786	7.89534	1	45
7	474	54747	3504	2.00908e+19	908172300	2009-08-18 10:58:24.000	24.843	25	798	2891.05	196	1141	63.3788	7.89568	29	48
7	474	54750	3507	2.00908e+19	908172300	2009-08-18 10:58:27.000	27.562	46	852	2857.4	195	1088	63.3791	7.89602	30	46
7	474	54753	3510	2.00908e+19	908172300	2009-08-18 10:58:30.000	30.187	27	814	2822.1	195	1125	63.3794	7.89622	16	47
7	474	54757	3512	2.00908e+19	908172300	2009-08-18 10:58:32.000	32.812	27	841	2789.01	195	1125	63.3797	7.89666	37	47
7	474	54761	3515	2.00908e+19	908172300	2009-08-18 10:58:35.000	35.531	37	794	2756.72	195	1097	63.38	7.89686	18	46
7	474	54766	3518	2.00908e+19	908172300	2009-08-18 10:58:38.000	38.156	38	845	2720.12	195	1105	63.3803	7.89699	10	46
7	474	54775	3520	2.00908e+19	908172300	2009-08-18 10:58:40.000	40.875	36	885	2688.9	195	1079	63.3805	7.89729	28	45
7	474	54781	3523	2.00908e+19	908172300	2009-08-18 10:58:43.000	43.5	44	869	2662.87	195	1011	63.3808	7.8973	1	42
7	474	54787	3526	2.00908e+19	908172300	2009-08-18 10:58:46.000	46.125	49	822	2632.6	195	980	63.381	7.89793	54	41
7	474	54791	3528	2.00908e+19	908172300	2009-08-18 10:58:48.000	48.843	32	782	2602.68	195	934	63.3813	7.89793	360	39
7	474	54797	3534	2.00908e+19	908172300	2009-08-18 10:58:54.000	54.187	9	680	2555.55	194	830	63.3816	7.89835	26	35
7	474	54800	3536	2.00908e+19	908172300	2009-08-18 10:58:56.000	56.812	9	755	2527.63	195	809	63.3819	7.89822	348	34
7	474	54806	3539	2.00908e+19	908172300	2009-08-18 10:58:59.000	59.437	70	1310	2498.85	195	611	63.3822	7.89858	35	43
7	474	54809	3542	2.00908e+19	908172300	2009-08-18 10:59:02.000	2.156	42	1000	2469.98	195	921	63.3824	7.89876	18	38
7	474	54816	3547	2.00908e+19	908172300	2009-08-18 10:59:07.000	7.5	25	851	2411.59	194	940	63.3829	7.89909	17	40
7	474	54820	3550	2.00908e+19	908172300	2009-08-18 10:59:10.000	10.125	8	703	2383.69	195	929	63.3831	7.89922	13	39
7	474	54826	3552	2.00908e+19	908172300	2009-08-18 10:59:12.000	12.765	14	692	2360.82	195	552	63.3834	7.89921	359	39
7	474	54829	3555	2.00908e+19	908172300	2009-08-18 10:59:15.000	15.484	53	965	2333.31	194	843	63.3836	7.8995	30	35
7	474	54834	3558	2.00908e+19	908172300	2009-08-18 10:59:18.000	18.109	47	965	2299.52	194	908	63.3839	7.89975	22	38
7	474	54838	3560	2.00908e+19	908172300	2009-08-18 10:59:20.000	20.828	33	779	2270.99	194	982	63.3841	7.89997	22	41
7	474	54857	3574	2.00908e+19	908172300	2009-08-18 10:59:34.000	34.078	40	958	2120.14	194	662	63.3854	7.90108	23	33
7	474	54860	3576	2.00908e+19	908172300	2009-08-18 10:59:36.000	36.812	30	968	2087.66	193	1033	63.3856	7.90162	45	43
7	474	54862	3579	2.00908e+19	908172300	2009-08-18 10:59:39.000	39.437	70	1208	2055.7	193	1039	63.3859	7.9017	7	43
7	474	54864	3582	2.00908e+19	908172300	2009-08-18 10:59:42.000	42.156	73	1176	2021.24	193	1105	63.3862	7.90207	31	47
7	474	54868	3584	2.00908e+19	908172300	2009-08-18 10:59:44.000	44.781	45	1002	1980	193	1173	63.3865	7.90244	25	49
7	474	54872	3587	2.00908e+19	908172300	2009-08-18 10:59:47.000	47.406	39	1100	1944.25	193	1210	63.3869	7.90249	4	50
7	474	54874	3592	2.00908e+19	908172300	2009-08-18 10:59:52.000	52.75	37	1141	1873.83	193	1160	63.3875	7.90256	3	48
7	474	54875	3595	2.00908e+19	908172300	2009-08-18 10:59:55.000	55.468	21	753	1837.92	193	1150	63.3878	7.90277	17	48
7	474	54876	3598	2.00908e+19	908172300	2009-08-18 10:59:58.000	58.093	35	994	1805.88	193	732	63.3881	7.90294	15	37
7	474	54879	0	2.00908e+19	908172300	2009-08-18 11:00:00.000	0.812	6	661	1768.18	193	1137	63.3884	7.90302	6	48
7	474	54884	3	2.00908e+19	908172300	2009-08-18 11:00:03.000	3.437	30	901	1735.76	193	1100	63.3887	7.90331	26	46
7	474	54886	6	2.00908e+19	908172300	2009-08-18 11:00:06.000	6.156	42	972	1699.37	193	1148	63.389	7.90355	18	48
7	474	54890	8	2.00908e+19	908172300	2009-08-18 11:00:08.000	8.781	20	799	1663.56	193	1146	63.3893	7.90388	27	48
7	474	54894	11	2.00908e+19	908172300	2009-08-18 11:00:11.000	11.421	14	714	1630.34	193	1142	63.3896	7.90402	12	48
7	474	54898	14	2.00908e+19	908172300	2009-08-18 11:00:14.000	14.14	29	966	1594.33	192	1154	63.3899	7.90442	32	48
7	474	54903	16	2.00908e+19	908172300	2009-08-18 11:00:16.000	16.765	18	920	1559.87	192	1142	63.3902	7.90476	28	48
7	474	54911	19	2.00908e+19	908172300	2009-08-18 11:00:19.000	19.484	25	1147	1526.93	192	1147	63.3905	7.90496	18	48
7	474	54916	22	2.00908e+19	908172300	2009-08-18 11:00:22.000	22.109	24	907	1497.13	192	1051	63.3907	7.90501	5	44
7	474	54923	24	2.00908e+19	908172300	2009-08-18 11:00:24.000	24.734	27	1134	1461.02	192	1073	63.3911	7.90492	353	45
7	474	54929	27	2.00908e+19	908172300	2009-08-18 11:00:27.000	27.453	31	1183	1427	192	1095	63.3914	7.90501	8	46
7	474	54935	30	2.00908e+19	908172300	2009-08-18 11:00:30.000	30.078	16	861	1397.43	193	1100	63.3916	7.905	359	46
7	474	54940	32	2.00908e+19	908172300	2009-08-18 11:00:32.000	32.796	26	1104	1388.9	194	917	63.3918	7.90436	297	39
7	474	54947	35	2.00908e+19	908172300	2009-08-18 11:00:35.000	35.421	24	957	1423.98	196	844	63.3916	7.9035	240	35
7	474	54951	38	2.00908e+19	908172300	2009-08-18 11:00:38.000	38.14	49	1212	1490.33	196	1316	63.391	7.90299	202	55
7	474	54958	40	2.00908e+19	908172300	2009-08-18 11:00:40.000	40.781	27	1075	1548.56	195	1733	63.3905	7.90315	173	72
7	474	54963	43	2.00908e+19	908172300	2009-08-18 11:00:43.000	43.406	37	999	1609.64	195	2016	63.3899	7.90301	187	84
7	474	54970	46	2.00908e+19	908172300	2009-08-18 11:00:46.000	46.125	42	1007	1665.11	194	1959	63.3894	7.90306	177	82
7	474	54975	48	2.00908e+19	908172300	2009-08-18 11:00:48.000	48.75	25	891	1723.66	194	1899	63.3889	7.90268	199	79
7	474	54981	51	2.00908e+19	908172300	2009-08-18 11:00:51.000	51.468	23	1001	1778.78	194	1834	63.3884	7.90256	186	77
7	474	54987	54	2.00908e+19	908172300	2009-08-18 11:00:54.000	54.093	40	1059	1831.26	194	1793	63.3879	7.90249	184	75
7	474	54993	56	2.00908e+19	908172300	2009-08-18 11:00:56.000	56.812	35	1007	1880.43	194	1693	63.3875	7.90217	199	71
7	474	55000	59	2.00908e+19	908172300	2009-08-18 11:00:59.000	59.437	25	810	1932.56	194	1661	63.387	7.90208	185	69
7	474	55005	62	2.00908e+19	908172300	2009-08-18 11:01:02.000	2.062	22	895	1978.09	194	1581	63.3866	7.90176	200	66
7	474	55010	64	2.00908e+19	908172300	2009-08-18 11:01:04.000	4.781	34	992	2027.03	194	1581	63.3862	7.90164	187	66
7	474	55012	67	2.00908e+19	908172300	2009-08-18 11:01:07.000	7.406	40	1183	2075.9	194	1543	63.3858	7.90135	197	64
7	474	55016	70	2.00908e+19	908172300	2009-08-18 11:01:10.000	10.125	21	758	2126.29	193	1602	63.3853	7.90133	181	68
7	474	55019	72	2.00908e+19	908172300	2009-08-18 11:01:12.000	12.75	19	772	2175.87	193	1612	63.3848	7.90127	183	67
7	474	55023	75	2.00908e+19	908172300	2009-08-18 11:01:15.000	15.468	22	774	2225.22	193	1612	63.3844	7.90088	203	68
7	474	55026	78	2.00908e+19	908172300	2009-08-18 11:01:18.000	18.125	43	992	2274.42	194	1595	63.384	7.90054	200	67
7	474	55030	80	2.00908e+19	908172300	2009-08-18 11:01:20.000	20.75	59	1079	2325.15	194	1623	63.3836	7.90016	201	68
7	474	55034	83	2.00908e+19	908172300	2009-08-18 11:01:23.000	23.39	32	964	2374.78	193	1610	63.3831	7.90016	180	67
7	474	55036	86	2.00908e+19	908172300	2009-08-18 11:01:26.000	26.109	36	843	2422.08	193	1589	63.3827	7.89985	199	66
7	474	55039	88	2.00908e+19	908172300	2009-08-18 11:01:28.000	28.75	59	987	2469.47	194	1554	63.3823	7.89955	198	65
7	474	55042	94	2.00908e+19	908172300	2009-08-18 11:01:34.000	34.093	18	809	2566	194	1564	63.3815	7.89877	203	65
7	474	55048	96	2.00908e+19	908172300	2009-08-18 11:01:36.000	36.812	5	633	2611.2	194	1532	63.3811	7.89862	190	65
7	474	55054	99	2.00908e+19	908172300	2009-08-18 11:01:39.000	39.437	56	1043	2661.2	194	1046	63.3807	7.89792	219	75
7	474	55059	102	2.00908e+19	908172300	2009-08-18 11:01:42.000	42.062	15	689	2706.72	194	1536	63.3803	7.89761	200	64
7	474	55066	104	2.00908e+19	908172300	2009-08-18 11:01:44.000	44.781	27	826	2751.91	195	1555	63.3799	7.89729	201	65
7	474	55073	107	2.00908e+19	908172300	2009-08-18 11:01:47.000	47.421	24	710	2798.66	195	1530	63.3796	7.89651	225	64
7	474	55089	112	2.00908e+19	908172300	2009-08-18 11:01:52.000	52.765	34	803	2894.04	195	1556	63.3788	7.89605	194	65
7	474	55139	171	2.00908e+19	908172300	2009-08-18 11:02:51.000	51.375	47	945	2849.68	191	750	63.3787	7.9004	28	31
7	474	55143	174	2.00908e+19	908172300	2009-08-18 11:02:54.000	54.109	47	909	2822.51	191	797	63.379	7.90026	346	33
7	474	55153	192	2.00908e+19	908172300	2009-08-18 11:03:12.000	12.734	75	1114	2644.83	191	566	63.3805	7.90152	29	41
7	474	55155	195	2.00908e+19	908172300	2009-08-18 11:03:15.000	15.359	9	774	2622.53	191	817	63.3807	7.90144	350	34
7	474	55157	198	2.00908e+19	908172300	2009-08-18 11:03:18.000	18.093	20	778	2594.37	191	828	63.381	7.90151	7	35
7	474	55162	200	2.00908e+19	908172300	2009-08-18 11:03:20.000	20.718	29	800	2566.3	191	849	63.3812	7.90168	17	35
7	474	55167	203	2.00908e+19	908172300	2009-08-18 11:03:23.000	23.437	50	1061	2531.57	191	997	63.3815	7.90144	343	42
7	474	55171	206	2.00908e+19	908172300	2009-08-18 11:03:26.000	26.062	28	879	2502.27	191	996	63.3818	7.90167	23	41
7	474	55191	222	2.00908e+19	908172300	2009-08-18 11:03:42.000	42.125	42	748	2332.34	191	576	63.3833	7.90211	339	29
7	474	55195	224	2.00908e+19	908172300	2009-08-18 11:03:44.000	44.75	14	734	2294.25	190	987	63.3836	7.9029	51	42
7	474	55198	227	2.00908e+19	908172300	2009-08-18 11:03:47.000	47.375	25	923	2267.39	191	964	63.3839	7.90284	354	40
7	474	55201	232	2.00908e+19	908172300	2009-08-18 11:03:52.000	52.718	38	895	2206.25	191	973	63.3844	7.90282	359	41
7	474	55203	235	2.00908e+19	908172300	2009-08-18 11:03:55.000	55.437	34	892	2177.74	191	978	63.3847	7.90289	7	41
7	474	55205	238	2.00908e+19	908172300	2009-08-18 11:03:58.000	58.062	16	783	2149.46	190	669	63.3849	7.90353	54	34
7	474	55212	243	2.00908e+19	908172300	2009-08-18 11:04:03.000	3.406	58	816	2078.83	191	1079	63.3855	7.90358	2	45
7	474	55217	251	2.00908e+19	908172300	2009-08-18 11:04:11.000	11.406	10	760	2002.49	191	822	63.3862	7.90383	352	34
7	474	55220	254	2.00908e+19	908172300	2009-08-18 11:04:14.000	14.031	16	818	1971.62	191	996	63.3865	7.90373	351	41
7	474	55221	256	2.00908e+19	908172300	2009-08-18 11:04:16.000	16.75	21	947	1941.88	191	664	63.3867	7.90383	10	48
7	474	55223	259	2.00908e+19	908172300	2009-08-18 11:04:19.000	19.375	21	942	1912.7	191	974	63.387	7.90394	12	41
7	474	55224	262	2.00908e+19	908172300	2009-08-18 11:04:22.000	22.015	10	869	1877.21	191	1017	63.3873	7.904	5	42
7	474	55226	264	2.00908e+19	908172300	2009-08-18 11:04:24.000	24.75	16	992	1847.78	191	1028	63.3876	7.90387	348	43
7	474	55227	267	2.00908e+19	908172300	2009-08-18 11:04:27.000	27.375	38	1131	1822.27	191	981	63.3878	7.90407	22	41
7	474	55228	270	2.00908e+19	908172300	2009-08-18 11:04:30.000	30	47	1034	1790.82	192	949	63.3881	7.90399	353	40
7	474	55232	272	2.00908e+19	908172300	2009-08-18 11:04:32.000	32.734	43	1022	1762.3	191	925	63.3884	7.90438	37	39
7	474	55235	275	2.00908e+19	908172300	2009-08-18 11:04:35.000	35.406	35	1174	1734.88	191	941	63.3886	7.90435	357	40
7	474	55238	278	2.00908e+19	908172300	2009-08-18 11:04:38.000	38.031	30	971	1702.16	191	955	63.3889	7.9044	4	40
7	474	55239	280	2.00908e+19	908172300	2009-08-18 11:04:40.000	40.75	17	1006	1667	192	1038	63.3892	7.90447	6	43
7	474	55241	283	2.00908e+19	908172300	2009-08-18 11:04:43.000	43.375	45	1104	1632.89	191	1098	63.3895	7.90477	25	46
7	474	55246	286	2.00908e+19	908172300	2009-08-18 11:04:46.000	46	39	1184	1605.67	192	1039	63.3897	7.90477	1	43
7	474	55249	288	2.00908e+19	908172300	2009-08-18 11:04:48.000	48.718	25	1022	1576.3	192	977	63.39	7.90479	1	41
7	474	55251	291	2.00908e+19	908172300	2009-08-18 11:04:51.000	51.343	14	942	1545.63	192	954	63.3903	7.90482	3	40
7	474	55257	294	2.00908e+19	908172300	2009-08-18 11:04:54.000	54.062	29	1171	1517.69	192	962	63.3905	7.90483	1	41
7	474	55261	296	2.00908e+19	908172300	2009-08-18 11:04:56.000	56.687	35	1070	1484.98	192	985	63.3908	7.90504	19	41
7	474	55263	299	2.00908e+19	908172300	2009-08-18 11:04:59.000	59.406	16	888	1453.81	192	1000	63.3911	7.90493	350	42
7	474	55237	278	2.00908e+19	908172300	2009-08-18 11:04:38.000	38.031	7	1054	1435.61	192	666	63.3912	7.90544	267	28
7	474	55265	302	2.00908e+19	908172300	2009-08-18 11:05:02.000	2.031	20	914	1423.13	193	1029	63.3914	7.90496	3	43
7	474	55266	304	2.00908e+19	908172300	2009-08-18 11:05:04.000	4.656	28	1210	1388.17	193	1081	63.3917	7.90494	359	45
7	474	55269	307	2.00908e+19	908172300	2009-08-18 11:05:07.000	7.375	13	914	1348.93	193	1133	63.3921	7.90522	21	47
7	474	55271	310	2.00908e+19	908172300	2009-08-18 11:05:10.000	10	25	970	1316.92	193	1154	63.3924	7.90515	354	48
7	474	55274	312	2.00908e+19	908172300	2009-08-18 11:05:12.000	12.718	32	1214	1286.67	194	1115	63.3927	7.90501	347	47
7	474	55279	315	2.00908e+19	908172300	2009-08-18 11:05:15.000	15.343	13	954	1248.74	194	1136	63.393	7.90504	2	47
7	474	55280	318	2.00908e+19	908172300	2009-08-18 11:05:18.000	18.062	26	1238	1214.04	195	1204	63.3934	7.9048	343	51
7	474	55283	320	2.00908e+19	908172300	2009-08-18 11:05:20.000	20.687	25	1425	1178.75	196	1254	63.3937	7.90471	353	52
7	474	55289	323	2.00908e+19	908172300	2009-08-18 11:05:23.000	23.312	10	716	1137.61	197	1397	63.3941	7.90435	340	58
7	474	55292	326	2.00908e+19	908172300	2009-08-18 11:05:26.000	26.031	13	841	1137.7	199	1117	63.3942	7.9039	324	47
7	474	55295	328	2.00908e+19	908172300	2009-08-18 11:05:28.000	28.656	27	1288	1150.19	200	1045	63.3942	7.90312	271	44
7	474	55300	334	2.00908e+19	908172300	2009-08-18 11:05:34.000	34	21	1368	1188.41	204	1195	63.3941	7.90168	260	50
7	474	55305	336	2.00908e+19	908172300	2009-08-18 11:05:36.000	36.718	14	1066	1226.57	205	1321	63.3939	7.90074	246	56
7	474	55308	339	2.00908e+19	908172300	2009-08-18 11:05:39.000	39.343	38	1303	1278.54	205	1001	63.3935	7.90052	192	72
7	474	55312	344	2.00908e+19	908172300	2009-08-18 11:05:44.000	44.687	29	1124	1259.87	200	1326	63.3932	7.90269	102	55
8	474	56013	1304	2.00908e+19	908172300	2009-08-18 11:21:44.000	44.281	20	1258	928.126	198	2260	63.396	7.90535	114	94
8	474	56016	1306	2.00908e+19	908172300	2009-08-18 11:21:46.000	46.906	15	1085	977.786	197	856	63.3955	7.90535	180	60
8	474	56019	1309	2.00908e+19	908172300	2009-08-18 11:21:49.000	49.625	18	1024	1034.6	198	1309	63.395	7.90483	207	55
8	474	56023	1312	2.00908e+19	908172300	2009-08-18 11:21:52.000	52.25	36	1340	1072.89	199	1566	63.3948	7.90415	230	65
8	474	56037	1322	2.00908e+19	908172300	2009-08-18 11:22:02.000	2.968	29	1240	1224.76	202	2089	63.3937	7.90198	198	87
8	474	56044	1325	2.00908e+19	908172300	2009-08-18 11:22:05.000	5.593	15	1098	1280.87	200	1214	63.3931	7.90229	167	86
8	474	56052	1328	2.00908e+19	908172300	2009-08-18 11:22:08.000	8.234	12	1013	1330.84	200	1727	63.3927	7.90192	201	71
8	474	56057	1330	2.00908e+19	908172300	2009-08-18 11:22:10.000	10.953	29	1124	1381.26	200	1742	63.3922	7.90162	197	73
8	474	56062	1333	2.00908e+19	908172300	2009-08-18 11:22:13.000	13.593	30	1141	1425.01	200	1553	63.3919	7.90142	193	65
8	474	56065	1336	2.00908e+19	908172300	2009-08-18 11:22:16.000	16.218	23	1076	1470.02	200	1509	63.3914	7.90129	188	63
8	474	56070	1338	2.00908e+19	908172300	2009-08-18 11:22:18.000	18.937	15	967	1516.18	200	1455	63.3911	7.90084	208	61
8	474	56075	1341	2.00908e+19	908172300	2009-08-18 11:22:21.000	21.562	34	1111	1562.87	199	1493	63.3907	7.90077	184	62
8	474	56078	1344	2.00908e+19	908172300	2009-08-18 11:22:24.000	24.281	36	1012	1609.81	200	1505	63.3903	7.90035	206	63
8	474	56083	1346	2.00908e+19	908172300	2009-08-18 11:22:26.000	26.906	28	1117	1649.11	199	1444	63.3899	7.90029	185	60
8	474	56089	1349	2.00908e+19	908172300	2009-08-18 11:22:29.000	29.531	41	952	1689.72	200	1369	63.3896	7.89974	219	57
8	474	56096	1352	2.00908e+19	908172300	2009-08-18 11:22:32.000	32.265	16	1040	1733	200	1331	63.3892	7.89931	209	56
8	474	56100	1354	2.00908e+19	908172300	2009-08-18 11:22:34.000	34.89	39	1103	1779.07	200	1408	63.3888	7.89913	191	59
8	474	56103	1357	2.00908e+19	908172300	2009-08-18 11:22:37.000	37.531	34	970	1825.05	200	1457	63.3885	7.89873	206	61
8	474	56106	1360	2.00908e+19	908172300	2009-08-18 11:22:40.000	40.25	24	1084	1871.61	200	1492	63.3881	7.89839	201	62
8	474	56110	1362	2.00908e+19	908172300	2009-08-18 11:22:42.000	42.875	35	1077	1916.61	200	1483	63.3877	7.89806	201	62
8	474	56113	1365	2.00908e+19	908172300	2009-08-18 11:22:45.000	45.593	41	1020	1961.7	200	1471	63.3873	7.8978	196	62
8	474	56118	1368	2.00908e+19	908172300	2009-08-18 11:22:48.000	48.234	35	1039	2008.52	200	1474	63.3869	7.8975	199	61
8	474	56120	1370	2.00908e+19	908172300	2009-08-18 11:22:50.000	50.875	43	1005	2054.61	200	1486	63.3865	7.89701	211	62
8	474	56125	1373	2.00908e+19	908172300	2009-08-18 11:22:53.000	53.5	33	974	2104.04	200	1533	63.3861	7.89674	196	63
8	474	56128	1376	2.00908e+19	908172300	2009-08-18 11:22:56.000	56.218	16	777	2154.71	200	1575	63.3857	7.8966	188	66
8	474	56132	1378	2.00908e+19	908172300	2009-08-18 11:22:58.000	58.843	27	936	2202.83	200	1601	63.3853	7.89623	203	67
8	474	56135	1381	2.00908e+19	908172300	2009-08-18 11:23:01.000	1.562	20	802	2254.56	200	1628	63.3848	7.896	193	69
8	474	56142	1384	2.00908e+19	908172300	2009-08-18 11:23:04.000	4.187	37	932	2299.6	200	1561	63.3844	7.89573	197	65
8	474	56145	1386	2.00908e+19	908172300	2009-08-18 11:23:06.000	6.812	35	891	2345.94	200	1540	63.384	7.89526	210	64
8	474	56149	1392	2.00908e+19	908172300	2009-08-18 11:23:12.000	12.156	9	729	2437.82	200	1500	63.3833	7.89446	205	62
8	474	56153	1394	2.00908e+19	908172300	2009-08-18 11:23:14.000	14.875	22	805	2480.95	200	1458	63.3829	7.89413	202	61
8	474	56158	1397	2.00908e+19	908172300	2009-08-18 11:23:17.000	17.5	24	646	2535.08	200	1067	63.3824	7.89416	179	77
8	474	56161	1400	2.00908e+19	908172300	2009-08-18 11:23:20.000	20.218	25	805	2585.92	199	1620	63.382	7.89397	191	68
8	474	56167	1405	2.00908e+19	908172300	2009-08-18 11:23:25.000	25.468	27	856	2688.25	199	1663	63.3811	7.89352	192	69
8	474	56170	1408	2.00908e+19	908172300	2009-08-18 11:23:28.000	28.187	30	798	2734.33	199	1602	63.3807	7.89319	201	67
8	474	56177	1413	2.00908e+19	908172300	2009-08-18 11:23:33.000	33.531	36	810	2831.63	199	1550	63.3799	7.89231	207	65
8	474	56180	1416	2.00908e+19	908172300	2009-08-18 11:23:36.000	36.156	35	867	2882.12	199	1596	63.3794	7.89199	198	66
8	474	56185	1418	2.00908e+19	908172300	2009-08-18 11:23:38.000	38.875	38	779	2928.23	199	1041	63.3791	7.89157	207	75
8	474	56189	1421	2.00908e+19	908172300	2009-08-18 11:23:41.000	41.5	14	724	2976.93	200	1568	63.3787	7.89114	206	65
8	474	56194	1424	2.00908e+19	908172300	2009-08-18 11:23:44.000	44.125	29	736	3029.09	200	1584	63.3782	7.89086	195	66
8	474	56196	1426	2.00908e+19	908172300	2009-08-18 11:23:46.000	46.843	6	705	3080.67	199	1650	63.3777	7.89086	180	69
8	474	56205	1432	2.00908e+19	908172300	2009-08-18 11:23:52.000	52.187	19	791	3164.6	198	1711	63.3768	7.89157	161	72
8	474	56219	1445	2.00908e+19	908172300	2009-08-18 11:24:05.000	5.437	47	905	3038.39	195	847	63.3775	7.89497	39	60
8	474	56222	1448	2.00908e+19	908172300	2009-08-18 11:24:08.000	8.156	14	727	3005.76	195	1184	63.3778	7.89514	14	49
8	474	56224	1450	2.00908e+19	908172300	2009-08-18 11:24:10.000	10.781	19	674	2974.21	195	1223	63.378	7.89594	61	51
8	474	56227	1453	2.00908e+19	908172300	2009-08-18 11:24:13.000	13.5	39	797	2946.46	195	1075	63.3783	7.89621	28	45
8	474	56229	1456	2.00908e+19	908172300	2009-08-18 11:24:16.000	16.125	49	958	2917.91	195	1016	63.3785	7.89627	6	42
8	474	56236	1461	2.00908e+19	908172300	2009-08-18 11:24:21.000	21.468	5	715	2862.32	195	907	63.379	7.89656	15	38
8	474	56239	1464	2.00908e+19	908172300	2009-08-18 11:24:24.000	24.093	13	701	2833.94	194	972	63.3792	7.89733	17	40
8	474	56242	1466	2.00908e+19	908172300	2009-08-18 11:24:26.000	26.812	23	747	2804.03	194	1993	63.3795	7.89728	355	84
8	474	56246	1469	2.00908e+19	908172300	2009-08-18 11:24:29.000	29.437	44	871	2777.51	194	1051	63.3796	7.89792	59	44
8	474	56250	1472	2.00908e+19	908172300	2009-08-18 11:24:32.000	32.093	19	869	2748.17	194	931	63.3799	7.89797	5	39
8	474	56255	1474	2.00908e+19	908172300	2009-08-18 11:24:34.000	34.812	22	851	2709.38	194	1068	63.3802	7.89832	26	45
8	474	56259	1477	2.00908e+19	908172300	2009-08-18 11:24:37.000	37.437	36	882	2676.76	193	1096	63.3805	7.89869	32	46
8	474	56263	1480	2.00908e+19	908172300	2009-08-18 11:24:40.000	40.062	52	1006	2646.84	193	1133	63.3807	7.899	30	47
8	474	56265	1482	2.00908e+19	908172300	2009-08-18 11:24:42.000	42.781	32	835	2611.68	193	1083	63.381	7.89924	20	45
8	474	56266	1485	2.00908e+19	908172300	2009-08-18 11:24:45.000	45.406	35	842	2580.08	193	1061	63.3813	7.8995	23	44
8	474	56268	1488	2.00908e+19	908172300	2009-08-18 11:24:48.000	48.125	37	763	2547.58	193	1086	63.3816	7.8998	27	46
8	474	56271	1490	2.00908e+19	908172300	2009-08-18 11:24:50.000	50.75	8	805	2517.23	193	1017	63.3819	7.89965	347	42
8	474	56272	1493	2.00908e+19	908172300	2009-08-18 11:24:53.000	53.468	36	894	2481.38	193	1063	63.3822	7.89997	25	45
8	474	56276	1496	2.00908e+19	908172300	2009-08-18 11:24:56.000	56.093	26	827	2449.31	193	1066	63.3824	7.90048	43	44
8	474	56277	1498	2.00908e+19	908172300	2009-08-18 11:24:58.000	58.718	32	911	2413.45	193	1132	63.3827	7.90046	359	47
8	474	56280	1501	2.00908e+19	908172300	2009-08-18 11:25:01.000	1.453	29	833	2382	193	1077	63.383	7.90064	17	45
8	474	56282	1504	2.00908e+19	908172300	2009-08-18 11:25:04.000	4.078	6	787	2350.43	193	1075	63.3833	7.90065	360	45
8	474	56286	1506	2.00908e+19	908172300	2009-08-18 11:25:06.000	6.718	30	859	2315.02	192	1079	63.3836	7.90126	46	45
8	474	56293	1509	2.00908e+19	908172300	2009-08-18 11:25:09.000	9.437	25	964	2282.21	192	1106	63.3838	7.90156	26	46
8	474	56297	1512	2.00908e+19	908172300	2009-08-18 11:25:12.000	12.062	50	1159	2250.04	192	1141	63.3841	7.90175	17	48
8	474	56301	1514	2.00908e+19	908172300	2009-08-18 11:25:14.000	14.781	45	961	2214.36	192	1095	63.3844	7.90198	18	46
8	474	56304	1517	2.00908e+19	908172300	2009-08-18 11:25:17.000	17.406	49	988	2183.15	192	1068	63.3847	7.90187	351	44
8	474	56307	1520	2.00908e+19	908172300	2009-08-18 11:25:20.000	20.046	39	967	2151.03	192	1071	63.385	7.90236	41	45
8	474	56309	1522	2.00908e+19	908172300	2009-08-18 11:25:22.000	22.781	46	1031	2118.52	192	1032	63.3853	7.90234	359	43
8	474	56314	1525	2.00908e+19	908172300	2009-08-18 11:25:25.000	25.406	45	1069	2087.36	192	1058	63.3855	7.9027	33	44
8	474	56317	1528	2.00908e+19	908172300	2009-08-18 11:25:28.000	28.031	47	1056	2056.6	192	1020	63.3858	7.9026	351	43
8	474	56321	1530	2.00908e+19	908172300	2009-08-18 11:25:30.000	30.75	44	1088	2027.97	192	978	63.386	7.90285	25	41
8	474	56326	1533	2.00908e+19	908172300	2009-08-18 11:25:33.000	33.375	36	1087	1995.32	192	999	63.3864	7.90285	360	42
8	474	56327	1536	2.00908e+19	908172300	2009-08-18 11:25:36.000	36.093	39	1063	1966.24	192	973	63.3866	7.90299	14	41
8	474	56330	1538	2.00908e+19	908172300	2009-08-18 11:25:38.000	38.718	37	1088	1937.97	192	969	63.3868	7.90324	25	40
8	474	56334	1541	2.00908e+19	908172300	2009-08-18 11:25:41.000	41.437	37	1047	1910.6	192	912	63.3871	7.90326	2	38
8	474	56337	1544	2.00908e+19	908172300	2009-08-18 11:25:44.000	44.062	27	966	1879.18	192	946	63.3873	7.90359	29	39
8	474	56338	1546	2.00908e+19	908172300	2009-08-18 11:25:46.000	46.687	23	933	1845.78	192	992	63.3877	7.90362	3	41
8	474	56340	1549	2.00908e+19	908172300	2009-08-18 11:25:49.000	49.406	34	1040	1819.59	192	980	63.3879	7.90367	6	41
8	474	56342	1552	2.00908e+19	908172300	2009-08-18 11:25:52.000	52.031	35	1007	1791.84	192	947	63.3881	7.90374	6	39
8	474	56347	1554	2.00908e+19	908172300	2009-08-18 11:25:54.000	54.75	27	946	1762.71	192	1501	63.3884	7.90387	14	63
8	474	56349	1557	2.00908e+19	908172300	2009-08-18 11:25:57.000	57.375	44	1103	1732.06	192	948	63.3887	7.90385	358	39
8	474	56355	1560	2.00908e+19	908172300	2009-08-18 11:26:00.000	0.093	47	1072	1701.12	192	980	63.389	7.90397	11	41
8	474	56360	1562	2.00908e+19	908172300	2009-08-18 11:26:02.000	2.718	32	1019	1671.32	192	995	63.3892	7.90399	2	41
8	474	56367	1565	2.00908e+19	908172300	2009-08-18 11:26:05.000	5.437	36	1065	1641.19	193	994	63.3895	7.90392	354	42
8	474	56372	1568	2.00908e+19	908172300	2009-08-18 11:26:08.000	8.062	7	770	1610.45	193	1009	63.3898	7.9039	358	42
8	474	56377	1570	2.00908e+19	908172300	2009-08-18 11:26:10.000	10.718	40	1192	1571.11	193	1092	63.3901	7.90412	16	46
8	474	56381	1573	2.00908e+19	908172300	2009-08-18 11:26:13.000	13.437	26	989	1532.57	193	1179	63.3905	7.90414	2	49
8	474	56383	1576	2.00908e+19	908172300	2009-08-18 11:26:16.000	16.093	22	816	1498.73	193	1209	63.3908	7.90419	4	51
8	474	56386	1578	2.00908e+19	908172300	2009-08-18 11:26:18.000	18.718	34	1162	1462.25	194	1183	63.3911	7.90433	11	49
8	474	56391	1581	2.00908e+19	908172300	2009-08-18 11:26:21.000	21.343	7	750	1433.02	194	1079	63.3914	7.90438	5	45
8	474	56395	1584	2.00908e+19	908172300	2009-08-18 11:26:24.000	24.062	42	1159	1399.34	194	1074	63.3917	7.9045	10	45
8	474	56399	1586	2.00908e+19	908172300	2009-08-18 11:26:26.000	26.687	24	946	1360.61	194	1102	63.392	7.90458	6	46
8	474	56405	1589	2.00908e+19	908172300	2009-08-18 11:26:29.000	29.406	26	1076	1331.09	194	1112	63.3923	7.90455	357	47
8	474	56409	1592	2.00908e+19	908172300	2009-08-18 11:26:32.000	32.031	23	922	1295.11	195	1155	63.3927	7.90452	358	48
8	474	56413	1594	2.00908e+19	908172300	2009-08-18 11:26:34.000	34.656	24	870	1261.78	195	1107	63.393	7.90453	1	46
8	474	56418	1597	2.00908e+19	908172300	2009-08-18 11:26:37.000	37.375	21	881	1236.39	197	1136	63.3932	7.90415	329	47
8	474	56423	1600	2.00908e+19	908172300	2009-08-18 11:26:40.000	40	39	1273	1239.42	198	994	63.3933	7.90342	283	41
8	474	56428	1602	2.00908e+19	908172300	2009-08-18 11:26:42.000	42.734	29	1060	1275.53	200	1031	63.3931	7.90263	238	44
8	474	56430	1605	2.00908e+19	908172300	2009-08-18 11:26:45.000	45.375	22	1036	1326.22	200	1254	63.3927	7.90217	206	52
8	474	56434	1608	2.00908e+19	908172300	2009-08-18 11:26:48.000	48	35	1205	1377.42	200	1530	63.3922	7.90187	197	64
8	474	56436	1610	2.00908e+19	908172300	2009-08-18 11:26:50.000	50.718	14	1113	1428.35	200	1645	63.3918	7.90156	198	69
8	474	56437	1613	2.00908e+19	908172300	2009-08-18 11:26:53.000	53.343	37	1259	1480.07	199	1662	63.3913	7.90138	190	69
8	474	56439	1615	2.00908e+19	908172300	2009-08-18 11:26:55.000	55.968	10	774	1528.7	199	1643	63.3909	7.90125	187	91
8	474	56442	1618	2.00908e+19	908172300	2009-08-18 11:26:58.000	58.687	51	1162	1580	198	1698	63.3904	7.9014	173	71
8	474	56445	1621	2.00908e+19	908172300	2009-08-18 11:27:01.000	1.312	45	1192	1629.59	197	1705	63.3899	7.90143	178	71
8	474	56447	1624	2.00908e+19	908172300	2009-08-18 11:27:04.000	4.031	25	1056	1675.02	197	1662	63.3895	7.90129	189	56
8	474	56449	1626	2.00908e+19	908172300	2009-08-18 11:27:06.000	6.656	14	938	1724.63	196	1642	63.389	7.90147	170	68
8	474	56451	1629	2.00908e+19	908172300	2009-08-18 11:27:09.000	9.281	19	757	1773.27	196	1625	63.3886	7.9015	178	68
8	474	56455	1632	2.00908e+19	908172300	2009-08-18 11:27:12.000	12	20	677	1823.3	195	1740	63.3881	7.9017	170	72
8	474	56461	1637	2.00908e+19	908172300	2009-08-18 11:27:17.000	17.343	10	852	1920.04	193	1806	63.3871	7.90234	164	76
8	474	56464	1639	2.00908e+19	908172300	2009-08-18 11:27:19.000	19.968	55	1068	1966.4	193	1681	63.3867	7.90222	187	93
8	474	56466	1642	2.00908e+19	908172300	2009-08-18 11:27:22.000	22.593	55	1053	2014.46	193	1030	63.3862	7.90221	181	72
8	474	56470	1645	2.00908e+19	908172300	2009-08-18 11:27:25.000	25.328	43	1028	2061.66	193	1550	63.3858	7.90222	180	65
8	474	56475	1647	2.00908e+19	908172300	2009-08-18 11:27:27.000	27.953	17	741	2104.61	193	1496	63.3854	7.90189	202	62
8	474	56480	1650	2.00908e+19	908172300	2009-08-18 11:27:30.000	30.593	56	1027	2154.19	192	1536	63.385	7.90218	165	64
8	474	56483	1653	2.00908e+19	908172300	2009-08-18 11:27:33.000	33.312	60	1110	2200.28	192	1531	63.3845	7.90226	175	64
8	474	56488	1655	2.00908e+19	908172300	2009-08-18 11:27:35.000	35.937	43	1114	2248.86	191	1663	63.3841	7.90238	174	69
8	474	56493	1658	2.00908e+19	908172300	2009-08-18 11:27:38.000	38.562	41	923	2293.12	191	1557	63.3837	7.90242	178	65
8	474	56495	1661	2.00908e+19	908172300	2009-08-18 11:27:41.000	41.281	38	917	2337.48	191	1510	63.3833	7.9023	188	63
8	474	56499	1663	2.00908e+19	908172300	2009-08-18 11:27:43.000	43.906	55	935	2379.46	190	1513	63.3828	7.90292	147	63
8	474	56519	1690	2.00908e+19	908172300	2009-08-18 11:28:10.000	10.553	9	673	2841.05	190	945	63.3787	7.9016	195	67
8	474	56549	1709	2.00908e+19	908172300	2009-08-18 11:28:29.000	29.241	13	602	3169.56	190	1030	63.3758	7.9006	201	52
8	474	56568	1722	2.00908e+19	908172300	2009-08-18 11:28:42.000	42.553	56	898	3400.45	188	1252	63.3736	7.90172	131	90
8	474	56572	1725	2.00908e+19	908172300	2009-08-18 11:28:45.000	45.178	43	849	3412.04	187	1833	63.3734	7.90287	109	76
8	474	56578	1730	2.00908e+19	908172300	2009-08-18 11:28:50.000	50.546	21	748	3360.39	186	1431	63.3738	7.90435	59	60
8	474	56587	1743	2.00908e+19	908172300	2009-08-18 11:29:03.000	3.89	94	1188	3202.63	184	612	63.3752	7.90642	5	44
8	474	56591	1746	2.00908e+19	908172300	2009-08-18 11:29:06.000	6.515	77	981	3172.46	184	951	63.3754	7.90687	38	40
8	474	56596	1751	2.00908e+19	908172300	2009-08-18 11:29:11.000	11.859	45	870	3119.25	184	939	63.3759	7.90706	10	39
8	474	56598	1754	2.00908e+19	908172300	2009-08-18 11:29:14.000	14.578	53	912	3094.97	184	836	63.3761	7.90708	2	35
8	474	56612	1775	2.00908e+19	908172300	2009-08-18 11:29:35.000	35.843	19	916	2874.06	184	914	63.3781	7.90754	10	38
8	474	56615	1778	2.00908e+19	908172300	2009-08-18 11:29:38.000	38.5	58	917	2845.51	183	951	63.3783	7.90786	30	40
8	474	56618	1783	2.00908e+19	908172300	2009-08-18 11:29:43.000	43.843	29	842	2788.38	183	940	63.3789	7.90798	6	39
8	474	56624	1791	2.00908e+19	908172300	2009-08-18 11:29:51.000	51.812	33	840	2697.51	184	1008	63.3797	7.90764	352	42
8	474	56626	1794	2.00908e+19	908172300	2009-08-18 11:29:54.000	54.531	86	1226	2658.86	184	795	63.38	7.90788	17	57
8	474	56628	1797	2.00908e+19	908172300	2009-08-18 11:29:57.000	57.187	44	940	2618.35	183	1248	63.3804	7.90827	26	52
8	474	56631	1799	2.00908e+19	908172300	2009-08-18 11:29:59.000	59.812	40	882	2580.59	183	1358	63.3807	7.90872	32	57
8	474	56632	1802	2.00908e+19	908172300	2009-08-18 11:30:02.000	2.531	33	844	2545.84	183	1289	63.381	7.9088	6	54
8	474	56633	1805	2.00908e+19	908172300	2009-08-18 11:30:05.000	5.171	40	897	2510.88	183	1197	63.3813	7.90895	12	50
8	474	56636	1807	2.00908e+19	908172300	2009-08-18 11:30:07.000	7.812	29	881	2477.06	183	1121	63.3817	7.90861	334	47
8	474	56639	1810	2.00908e+19	908172300	2009-08-18 11:30:10.000	10.531	45	1007	2444.79	183	1091	63.3819	7.90874	11	46
8	474	56643	1813	2.00908e+19	908172300	2009-08-18 11:30:13.000	13.156	23	915	2412.09	183	1072	63.3822	7.90878	4	45
8	474	56646	1815	2.00908e+19	908172300	2009-08-18 11:30:15.000	15.781	49	987	2380.94	183	1035	63.3825	7.90874	356	43
8	474	56649	1818	2.00908e+19	908172300	2009-08-18 11:30:18.000	18.5	43	1059	2351.4	183	1010	63.3828	7.909	24	42
8	474	56652	1821	2.00908e+19	908172300	2009-08-18 11:30:21.000	21.14	37	905	2322.81	183	965	63.383	7.90904	4	40
8	474	56657	1826	2.00908e+19	908172300	2009-08-18 11:30:26.000	26.5	24	781	2266.46	183	916	63.3835	7.90899	358	38
8	474	56660	1829	2.00908e+19	908172300	2009-08-18 11:30:29.000	29.125	31	1033	2241.35	183	877	63.3838	7.90912	14	37
8	474	56662	1834	2.00908e+19	908172300	2009-08-18 11:30:34.000	34.468	49	1142	2174.31	183	993	63.3844	7.90899	355	41
8	474	56664	1837	2.00908e+19	908172300	2009-08-18 11:30:37.000	37.093	9	662	2153.92	183	950	63.3845	7.90897	357	40
8	474	56665	1839	2.00908e+19	908172300	2009-08-18 11:30:39.000	39.812	34	879	2123.5	183	574	63.3848	7.90873	339	41
8	474	56670	1842	2.00908e+19	908172300	2009-08-18 11:30:42.000	42.437	30	898	2092.85	183	886	63.3851	7.90885	11	37
8	474	56671	1845	2.00908e+19	908172300	2009-08-18 11:30:45.000	45.156	28	854	2063.66	183	987	63.3854	7.90874	350	42
8	474	56674	1850	2.00908e+19	908172300	2009-08-18 11:30:50.000	50.5	41	966	2005.2	184	970	63.3859	7.90853	350	41
8	474	56676	1853	2.00908e+19	908172300	2009-08-18 11:30:53.000	53.125	10	730	1974.32	184	974	63.3862	7.90857	4	41
8	474	56678	1855	2.00908e+19	908172300	2009-08-18 11:30:55.000	55.75	33	998	1947.44	184	622	63.3864	7.90863	7	44
8	474	56681	1858	2.00908e+19	908172300	2009-08-18 11:30:58.000	58.468	26	1005	1919.48	184	933	63.3867	7.90839	337	39
8	474	56684	1861	2.00908e+19	908172300	2009-08-18 11:31:01.000	1.093	8	805	1888.46	184	929	63.387	7.90851	11	39
8	474	56690	1866	2.00908e+19	908172300	2009-08-18 11:31:06.000	6.468	13	727	1837.56	185	899	63.3874	7.9082	343	38
8	474	56709	1882	2.00908e+19	908172300	2009-08-18 11:31:22.000	22.406	12	724	1675.57	186	621	63.3889	7.90757	345	44
8	474	56714	1885	2.00908e+19	908172300	2009-08-18 11:31:25.000	25.031	17	836	1647.64	187	945	63.3892	7.9074	344	39
8	474	56721	1890	2.00908e+19	908172300	2009-08-18 11:31:30.000	30.375	25	837	1591.46	187	974	63.3897	7.9071	346	41
8	474	56733	1903	2.00908e+19	908172300	2009-08-18 11:31:43.000	43.687	20	1145	1441.06	189	997	63.3911	7.90693	10	42
8	474	56737	1906	2.00908e+19	908172300	2009-08-18 11:31:46.000	46.406	10	954	1416.37	189	641	63.3913	7.9066	330	46
8	474	56740	1909	2.00908e+19	908172300	2009-08-18 11:31:49.000	49.031	29	1033	1390.24	190	959	63.3916	7.90641	341	40
8	474	56744	1911	2.00908e+19	908172300	2009-08-18 11:31:51.000	51.656	20	1112	1358.46	191	1038	63.3919	7.90621	344	43
8	474	56747	1914	2.00908e+19	908172300	2009-08-18 11:31:54.000	54.375	26	1108	1330.34	192	1102	63.3922	7.90582	329	46
8	474	56751	1917	2.00908e+19	908172300	2009-08-18 11:31:57.000	57	35	1243	1298.7	192	1156	63.3925	7.90566	346	48
8	474	56754	1919	2.00908e+19	908172300	2009-08-18 11:31:59.000	59.656	30	1079	1263.62	193	1171	63.3928	7.90555	352	49
8	474	56757	1922	2.00908e+19	908172300	2009-08-18 11:32:02.000	2.296	25	1007	1230.46	193	1158	63.3931	7.90547	354	48
8	474	56760	1925	2.00908e+19	908172300	2009-08-18 11:32:05.000	5.031	38	1205	1199.86	195	1209	63.3935	7.90508	332	51
8	474	56763	1927	2.00908e+19	908172300	2009-08-18 11:32:07.000	7.656	10	1215	1168.13	196	1203	63.3938	7.90489	345	50
8	474	56769	1930	2.00908e+19	908172300	2009-08-18 11:32:10.000	10.375	33	1247	1137.92	196	1184	63.3941	7.90479	352	50
8	474	56773	1933	2.00908e+19	908172300	2009-08-18 11:32:13.000	13	26	1286	1113.38	198	1108	63.3944	7.90448	333	46
8	474	56779	1935	2.00908e+19	908172300	2009-08-18 11:32:15.000	15.625	30	1285	1114.21	199	887	63.3944	7.90401	286	37
8	474	56787	1938	2.00908e+19	908172300	2009-08-18 11:32:18.000	18.343	16	1212	1129.65	200	775	63.3944	7.90348	255	32
8	474	56795	1943	2.00908e+19	908172300	2009-08-18 11:32:23.000	23.687	26	1320	1173.89	204	1340	63.3943	7.90153	265	56
8	474	56807	1957	2.00908e+19	908172300	2009-08-18 11:32:37.000	37	17	1185	1207.32	200	961	63.3937	7.90273	65	32
11	474	64366	2959	2.00908e+19	908172300	2009-08-18 13:49:19.000	19.468	22	855	1981.18	71	529	63.4098	7.9488	226	38
11	474	64371	2962	2.00908e+19	908172300	2009-08-18 13:49:22.000	22.093	24	960	1951.85	71	838	63.4097	7.94824	253	35
11	474	64375	2964	2.00908e+19	908172300	2009-08-18 13:49:24.000	24.734	13	909	1924.06	71	930	63.4095	7.94778	229	39
11	474	64381	2967	2.00908e+19	908172300	2009-08-18 13:49:27.000	27.453	33	892	1895.74	71	931	63.4094	7.94727	244	39
11	474	64385	2970	2.00908e+19	908172300	2009-08-18 13:49:30.000	30.078	40	1105	1875.29	71	840	63.4094	7.94688	249	35
11	474	64394	2972	2.00908e+19	908172300	2009-08-18 13:49:32.000	32.796	30	1031	1851.83	71	794	63.4092	7.9465	227	33
11	474	64399	2975	2.00908e+19	908172300	2009-08-18 13:49:35.000	35.437	17	863	1825.74	71	759	63.4092	7.94599	258	32
11	474	64408	2983	2.00908e+19	908172300	2009-08-18 13:49:43.000	43.406	45	1168	1839.72	70	644	63.4097	7.94586	9	27
11	474	64420	2988	2.00908e+19	908172300	2009-08-18 13:49:48.000	48.75	40	1115	1851.37	68	673	63.41	7.94581	357	28
11	474	64430	2991	2.00908e+19	908172300	2009-08-18 13:49:51.000	51.375	36	1183	1858.09	68	702	63.4103	7.94574	353	29
11	474	64439	2994	2.00908e+19	908172300	2009-08-18 13:49:54.000	54.093	12	937	1862.56	67	594	63.4105	7.94561	346	30
11	474	64453	2999	2.00908e+19	908172300	2009-08-18 13:49:59.000	59.453	29	987	1845.47	66	610	63.4107	7.94507	304	26
11	474	64475	3015	2.00908e+19	908172300	2009-08-18 13:50:15.000	15.421	19	828	1916.8	73	931	63.4089	7.94808	94	67
11	474	64479	3018	2.00908e+19	908172300	2009-08-18 13:50:18.000	18.046	27	1047	1950.47	73	1309	63.4089	7.9488	96	55
11	474	64487	3023	2.00908e+19	908172300	2009-08-18 13:50:23.000	23.406	38	1195	1928.32	72	560	63.4092	7.9481	309	40
11	474	64493	3026	2.00908e+19	908172300	2009-08-18 13:50:26.000	26.031	31	1100	1920.05	72	779	63.4094	7.94782	318	33
11	474	64496	3028	2.00908e+19	908172300	2009-08-18 13:50:28.000	28.765	32	1062	1907.13	71	729	63.4096	7.94742	314	30
11	474	64501	3031	2.00908e+19	908172300	2009-08-18 13:50:31.000	31.39	37	1035	1897.61	70	730	63.4097	7.94712	311	30
11	474	64506	3034	2.00908e+19	908172300	2009-08-18 13:50:34.000	34.109	34	1209	1886.47	70	803	63.4098	7.94674	316	34
11	474	64514	3039	2.00908e+19	908172300	2009-08-18 13:50:39.000	39.375	34	950	1897.94	68	796	63.4103	7.9466	352	33
11	474	64523	3042	2.00908e+19	908172300	2009-08-18 13:50:42.000	42.093	32	1121	1913.82	68	758	63.4105	7.94677	23	32
11	474	64531	3044	2.00908e+19	908172300	2009-08-18 13:50:44.000	44.718	32	1196	1927.22	67	490	63.4107	7.94688	12	35
11	474	64534	3047	2.00908e+19	908172300	2009-08-18 13:50:47.000	47.437	20	1240	1927.54	66	776	63.4109	7.94663	337	33
11	474	64540	3050	2.00908e+19	908172300	2009-08-18 13:50:50.000	50.062	40	1269	1908.86	66	722	63.411	7.94615	288	30
11	474	64545	3052	2.00908e+19	908172300	2009-08-18 13:50:52.000	52.781	47	1144	1891.04	65	725	63.411	7.94575	272	31
11	474	64551	3055	2.00908e+19	908172300	2009-08-18 13:50:55.000	55.406	39	1175	1873.5	65	686	63.411	7.94536	269	29
11	474	64555	3058	2.00908e+19	908172300	2009-08-18 13:50:58.000	58.031	37	1086	1852.93	65	650	63.411	7.94494	261	27
11	474	64559	3060	2.00908e+19	908172300	2009-08-18 13:51:00.000	0.75	30	1095	1833.24	64	710	63.4111	7.94442	287	30
11	474	64562	3063	2.00908e+19	908172300	2009-08-18 13:51:03.000	3.375	21	989	1811.23	64	715	63.411	7.94403	243	30
11	474	64564	3066	2.00908e+19	908172300	2009-08-18 13:51:06.000	6.093	26	1149	1784.41	65	738	63.4107	7.94367	216	31
11	474	64571	3068	2.00908e+19	908172300	2009-08-18 13:51:08.000	8.718	15	797	1769.36	66	898	63.4104	7.94371	177	37
11	474	64577	3074	2.00908e+19	908172300	2009-08-18 13:51:14.000	14.062	32	1068	1831.63	68	1233	63.41	7.94538	111	51
11	474	64585	3076	2.00908e+19	908172300	2009-08-18 13:51:16.000	16.781	32	1096	1870.28	69	1448	63.41	7.94627	99	61
11	474	64591	3079	2.00908e+19	908172300	2009-08-18 13:51:19.000	19.406	42	1130	1909.84	70	1590	63.4098	7.94726	110	66
11	474	64600	3082	2.00908e+19	908172300	2009-08-18 13:51:22.000	22.031	34	958	1946.78	71	1549	63.4097	7.94816	109	65
11	474	64608	3084	2.00908e+19	908172300	2009-08-18 13:51:24.000	24.75	41	1083	1973.18	72	1646	63.4093	7.94898	134	69
11	474	64614	3087	2.00908e+19	908172300	2009-08-18 13:51:27.000	27.375	41	1020	1993.61	74	1640	63.409	7.94965	140	68
11	474	64619	3090	2.00908e+19	908172300	2009-08-18 13:51:30.000	30.093	55	1133	2016.13	75	1786	63.4086	7.95038	141	75
11	474	64623	3092	2.00908e+19	908172300	2009-08-18 13:51:32.000	32.718	62	1346	2027.79	76	1661	63.4082	7.95082	151	69
11	474	64631	3098	2.00908e+19	908172300	2009-08-18 13:51:38.000	38.062	42	1223	2060.84	79	1467	63.4075	7.95184	143	61
11	474	64635	3100	2.00908e+19	908172300	2009-08-18 13:51:40.000	40.718	48	1157	2097.22	80	1454	63.4073	7.95267	119	61
11	474	64639	3103	2.00908e+19	908172300	2009-08-18 13:51:43.000	43.437	51	1039	2102.9	79	809	63.4075	7.9527	90	34
11	474	64641	3106	2.00908e+19	908172300	2009-08-18 13:51:46.000	46.062	48	1231	2081.96	78	522	63.4077	7.95219	307	26
11	474	64649	3111	2.00908e+19	908172300	2009-08-18 13:51:51.000	51.406	34	1219	2051.54	78	644	63.4077	7.95157	272	27
11	474	64628	3095	2.00908e+19	908172300	2009-08-18 13:51:35.000	35.437	35	1098	2043.49	78	1635	63.4078	7.95134	149	69
11	474	64653	3119	2.00908e+19	908172300	2009-08-18 13:51:59.000	59.375	7	722	1984.01	77	781	63.4078	7.95012	304	33
11	474	64656	3122	2.00908e+19	908172300	2009-08-18 13:52:02.000	2.031	33	1044	1966.51	77	566	63.4079	7.94974	287	28
11	474	64659	3124	2.00908e+19	908172300	2009-08-18 13:52:04.000	4.765	46	987	1949.99	77	466	63.408	7.94934	302	34
11	474	64663	3127	2.00908e+19	908172300	2009-08-18 13:52:07.000	7.406	19	888	1936.06	76	488	63.4081	7.94899	306	35
11	474	64671	3130	2.00908e+19	908172300	2009-08-18 13:52:10.000	10.031	41	1131	1917.4	76	770	63.4082	7.94853	301	32
11	474	64676	3132	2.00908e+19	908172300	2009-08-18 13:52:12.000	12.75	41	1137	1900.6	75	853	63.4084	7.94807	313	36
11	474	64680	3135	2.00908e+19	908172300	2009-08-18 13:52:15.000	15.39	31	1056	1886.31	74	860	63.4085	7.9477	305	36
11	474	64684	3138	2.00908e+19	908172300	2009-08-18 13:52:18.000	18.031	37	1082	1873.29	73	873	63.4087	7.94731	315	37
11	474	64691	3140	2.00908e+19	908172300	2009-08-18 13:52:20.000	20.75	8	1103	1869.66	72	1055	63.4091	7.94693	339	44
11	474	64697	3146	2.00908e+19	908172300	2009-08-18 13:52:26.000	26.093	20	967	1863.17	71	834	63.4093	7.94665	327	35
11	474	64700	3148	2.00908e+19	908172300	2009-08-18 13:52:28.000	28.718	28	909	1867.56	70	515	63.4095	7.94658	352	21
11	474	64705	3151	2.00908e+19	908172300	2009-08-18 13:52:31.000	31.437	37	1313	1873.59	70	486	63.4097	7.94655	356	35
11	474	64713	3156	2.00908e+19	908172300	2009-08-18 13:52:36.000	36.687	37	1058	1891.02	68	784	63.4102	7.94654	359	33
11	474	64715	3159	2.00908e+19	908172300	2009-08-18 13:52:39.000	39.406	53	1085	1897.86	68	786	63.4104	7.9465	355	33
11	474	64722	3162	2.00908e+19	908172300	2009-08-18 13:52:42.000	42.046	35	1125	1898.02	67	639	63.4107	7.94621	337	32
11	474	64725	3164	2.00908e+19	908172300	2009-08-18 13:52:44.000	44.765	34	1185	1888.96	66	862	63.4109	7.94587	313	36
11	474	64733	3170	2.00908e+19	908172300	2009-08-18 13:52:50.000	50.062	38	1089	1863.4	65	680	63.411	7.94514	296	29
11	474	64737	3172	2.00908e+19	908172300	2009-08-18 13:52:52.000	52.781	17	928	1840.94	64	744	63.4111	7.94458	284	31
11	474	64746	3180	2.00908e+19	908172300	2009-08-18 13:53:00.000	0.75	37	1016	1829.86	62	991	63.4118	7.94354	319	41
11	474	64754	3183	2.00908e+19	908172300	2009-08-18 13:53:03.000	3.375	20	934	1805.66	63	1199	63.4113	7.94358	178	86
11	474	64760	3186	2.00908e+19	908172300	2009-08-18 13:53:06.000	6.093	35	1124	1815.47	65	1567	63.4109	7.94418	142	66
11	474	64770	3188	2.00908e+19	908172300	2009-08-18 13:53:08.000	8.75	46	1052	1840.25	66	1530	63.4107	7.94499	125	64
11	474	64777	3191	2.00908e+19	908172300	2009-08-18 13:53:11.000	11.406	29	986	1865.11	67	1524	63.4104	7.94575	123	64
11	474	64782	3194	2.00908e+19	908172300	2009-08-18 13:53:14.000	14.031	51	1139	1890.26	68	1543	63.4102	7.94653	127	64
11	474	64786	3196	2.00908e+19	908172300	2009-08-18 13:53:16.000	16.75	13	1018	1913.08	70	1524	63.4099	7.94727	131	64
11	474	64788	3199	2.00908e+19	908172300	2009-08-18 13:53:19.000	19.375	61	1198	1935	71	1635	63.4095	7.94803	137	68
11	474	64793	3202	2.00908e+19	908172300	2009-08-18 13:53:22.000	22.093	57	1230	1957.23	72	1641	63.4092	7.94873	135	69
11	474	64796	3204	2.00908e+19	908172300	2009-08-18 13:53:24.000	24.718	35	1051	1982.03	74	1614	63.4089	7.94943	130	67
11	474	64801	3207	2.00908e+19	908172300	2009-08-18 13:53:27.000	27.437	49	894	1998.86	75	1562	63.4086	7.95002	145	66
11	474	64806	3210	2.00908e+19	908172300	2009-08-18 13:53:30.000	30.062	7	735	2018.29	76	1445	63.4083	7.95056	135	60
11	474	64810	3212	2.00908e+19	908172300	2009-08-18 13:53:32.000	32.781	22	882	2048.9	77	1528	63.408	7.95136	131	64
11	474	64813	3215	2.00908e+19	908172300	2009-08-18 13:53:35.000	35.406	39	1168	2068.45	78	1349	63.4078	7.95187	133	56
11	474	64824	3223	2.00908e+19	908172300	2009-08-18 13:53:43.000	43.375	40	1097	1984.59	77	926	63.4078	7.95014	297	39
11	474	64827	3226	2.00908e+19	908172300	2009-08-18 13:53:46.000	46.093	30	1144	1966.3	77	554	63.4078	7.94976	275	28
11	474	64831	3228	2.00908e+19	908172300	2009-08-18 13:53:48.000	48.718	53	1101	1948.72	77	492	63.408	7.94931	309	35
11	474	64838	3231	2.00908e+19	908172300	2009-08-18 13:53:51.000	51.421	23	923	1935.09	76	774	63.4082	7.94893	316	33
11	474	64845	3234	2.00908e+19	908172300	2009-08-18 13:53:54.000	54.046	36	1178	1923.83	75	989	63.4085	7.94853	328	41
11	474	64856	3236	2.00908e+19	908172300	2009-08-18 13:53:56.000	56.765	25	816	1911.52	74	1020	63.4087	7.94814	321	43
11	474	64862	3239	2.00908e+19	908172300	2009-08-18 13:53:59.000	59.39	50	1097	1904.8	73	952	63.4088	7.9479	325	40
11	474	64865	3242	2.00908e+19	908172300	2009-08-18 13:54:02.000	2.109	17	784	1892.04	73	822	63.409	7.94753	312	35
11	474	64871	3244	2.00908e+19	908172300	2009-08-18 13:54:04.000	4.734	25	903	1890.97	72	756	63.4092	7.94735	326	31
11	474	64876	3247	2.00908e+19	908172300	2009-08-18 13:54:07.000	7.375	10	891	1889.61	71	940	63.4095	7.94707	339	39
11	474	64884	3252	2.00908e+19	908172300	2009-08-18 13:54:12.000	12.734	40	1077	1881.73	70	693	63.4097	7.94676	323	29
11	474	64901	3271	2.00908e+19	908172300	2009-08-18 13:54:31.000	31.39	32	1236	1943.71	65	777	63.4112	7.94676	7	32
11	474	64909	3276	2.00908e+19	908172300	2009-08-18 13:54:36.000	36.734	52	1106	1898.88	66	483	63.411	7.94595	224	35
11	474	64895	3263	2.00908e+19	908172300	2009-08-18 13:54:23.000	23.421	53	1192	1904.67	67	575	63.4105	7.94653	4	41
11	474	64897	3266	2.00908e+19	908172300	2009-08-18 13:54:26.000	26.046	30	1194	1919.22	67	838	63.4108	7.94664	13	35
11	474	64918	3279	2.00908e+19	908172300	2009-08-18 13:54:39.000	39.359	8	928	1909.83	67	686	63.4106	7.94657	144	29
11	474	64892	3260	2.00908e+19	908172300	2009-08-18 13:54:20.000	20.703	33	958	1893.79	68	738	63.4103	7.94649	1	31
11	474	64925	3282	2.00908e+19	908172300	2009-08-18 13:54:42.000	42.078	38	1239	1931.08	69	1247	63.4102	7.94737	136	53
11	474	64927	3284	2.00908e+19	908172300	2009-08-18 13:54:44.000	44.703	35	1017	1948.08	70	1710	63.4099	7.94801	139	71
11	474	64934	3287	2.00908e+19	908172300	2009-08-18 13:54:47.000	47.328	13	881	1966.74	71	1665	63.4096	7.94867	138	69
11	474	64938	3290	2.00908e+19	908172300	2009-08-18 13:54:50.000	50.062	44	1021	1982.48	73	1529	63.4093	7.94923	141	64
11	474	64940	3292	2.00908e+19	908172300	2009-08-18 13:54:52.000	52.687	39	906	2001.42	74	1624	63.4088	7.94991	144	68
11	474	64944	3295	2.00908e+19	908172300	2009-08-18 13:54:55.000	55.406	43	1227	2023.45	75	1513	63.4086	7.9505	130	64
11	474	64948	3298	2.00908e+19	908172300	2009-08-18 13:54:58.000	58.031	34	1059	2046.02	76	1534	63.4083	7.95115	137	64
11	474	64951	3300	2.00908e+19	908172300	2009-08-18 13:55:00.000	0.75	39	1069	2067.14	77	1326	63.4081	7.95171	133	56
11	474	64953	3303	2.00908e+19	908172300	2009-08-18 13:55:03.000	3.39	57	1169	2079.87	78	1381	63.4077	7.95214	151	58
11	474	64956	3306	2.00908e+19	908172300	2009-08-18 13:55:06.000	6.031	30	1059	2057.86	79	1061	63.4075	7.95181	176	44
11	474	64962	3311	2.00908e+19	908172300	2009-08-18 13:55:11.000	11.375	22	1012	2022.55	78	552	63.4077	7.95096	330	40
11	474	64966	3314	2.00908e+19	908172300	2009-08-18 13:55:14.000	14	58	1283	2006.32	77	870	63.4079	7.95053	315	36
11	474	64970	3316	2.00908e+19	908172300	2009-08-18 13:55:16.000	16.718	51	1299	1987.87	76	979	63.4081	7.95005	312	41
11	474	64974	3319	2.00908e+19	908172300	2009-08-18 13:55:19.000	19.343	38	1080	1968.62	76	976	63.4083	7.94957	304	41
11	474	64980	3322	2.00908e+19	908172300	2009-08-18 13:55:22.000	22.062	37	995	1947.06	76	848	63.4083	7.94913	267	36
11	474	64982	3324	2.00908e+19	908172300	2009-08-18 13:55:24.000	24.687	47	1136	1937.87	75	773	63.4085	7.94882	326	32
11	474	64986	3327	2.00908e+19	908172300	2009-08-18 13:55:27.000	27.312	32	1180	1929.83	73	957	63.4089	7.94839	335	40
11	474	64990	3332	2.00908e+19	908172300	2009-08-18 13:55:32.000	32.656	32	1040	1931.92	72	940	63.4092	7.94821	346	39
11	474	64993	3335	2.00908e+19	908172300	2009-08-18 13:55:35.000	35.375	49	1266	1933.35	72	626	63.4094	7.94811	346	26
11	474	64998	3338	2.00908e+19	908172300	2009-08-18 13:55:38.000	38	21	1108	1933.69	70	667	63.4097	7.94785	342	34
11	474	65003	3340	2.00908e+19	908172300	2009-08-18 13:55:40.000	40.718	19	986	1938.64	70	999	63.41	7.94773	349	42
11	474	65010	3346	2.00908e+19	908172300	2009-08-18 13:55:46.000	46	10	887	1935.84	68	750	63.4103	7.9474	335	31
11	474	65020	3359	2.00908e+19	908172300	2009-08-18 13:55:59.000	59.312	43	968	1890.39	66	434	63.4107	7.94604	298	31
11	474	65027	3364	2.00908e+19	908172300	2009-08-18 13:56:04.000	4.656	20	778	1865.97	67	435	63.4104	7.94583	195	18
11	474	65056	3391	2.00908e+19	908172300	2009-08-18 13:56:31.000	31.375	51	1047	2116.08	77	922	63.4082	7.95267	137	67
11	474	65063	3394	2.00908e+19	908172300	2009-08-18 13:56:34.000	34	45	1091	2120.87	78	1337	63.4078	7.95294	161	56
11	474	65069	3396	2.00908e+19	908172300	2009-08-18 13:56:36.000	36.718	55	951	2105.4	80	1384	63.4073	7.95284	185	58
11	474	65078	3401	2.00908e+19	908172300	2009-08-18 13:56:41.000	41.968	41	1223	2055.62	78	709	63.4076	7.95169	296	50
11	474	65083	3404	2.00908e+19	908172300	2009-08-18 13:56:44.000	44.687	44	1270	2035.86	78	968	63.4077	7.95125	294	40
11	474	65089	3407	2.00908e+19	908172300	2009-08-18 13:56:47.000	47.312	40	1325	2016.8	77	834	63.4079	7.95076	313	35
11	474	65097	3412	2.00908e+19	908172300	2009-08-18 13:56:52.000	52.656	60	1221	1991.08	76	780	63.4081	7.95012	306	33
11	474	65102	3415	2.00908e+19	908172300	2009-08-18 13:56:55.000	55.296	23	1126	1973.54	76	690	63.4082	7.94969	302	29
11	474	65107	3418	2.00908e+19	908172300	2009-08-18 13:56:58.000	58.031	37	1010	1958.29	75	534	63.4084	7.9493	307	27
11	474	65111	3420	2.00908e+19	908172300	2009-08-18 13:57:00.000	0.656	49	1245	1952.04	75	769	63.4085	7.94906	329	32
11	474	65116	3423	2.00908e+19	908172300	2009-08-18 13:57:03.000	3.281	41	1344	1944.86	74	787	63.4087	7.94878	329	33
11	474	65123	3426	2.00908e+19	908172300	2009-08-18 13:57:06.000	6	30	1241	1936.39	73	772	63.4089	7.9485	321	32
11	474	65127	3428	2.00908e+19	908172300	2009-08-18 13:57:08.000	8.625	37	1250	1930.27	73	760	63.4091	7.94826	327	32
11	474	65131	3431	2.00908e+19	908172300	2009-08-18 13:57:11.000	11.343	29	1150	1922.92	72	736	63.4093	7.94798	325	31
11	474	65142	3436	2.00908e+19	908172300	2009-08-18 13:57:16.000	16.609	33	1081	1910.02	71	735	63.4096	7.94746	324	31
11	474	65148	3444	2.00908e+19	908172300	2009-08-18 13:57:24.000	24.671	49	1259	1906.65	68	918	63.4103	7.94679	348	39
11	474	65152	3447	2.00908e+19	908172300	2009-08-18 13:57:27.000	27.296	28	1171	1918.44	68	497	63.4105	7.94688	12	25
11	474	65160	3452	2.00908e+19	908172300	2009-08-18 13:57:32.000	32.656	25	1067	1917.08	66	678	63.4108	7.94651	335	28
11	474	65168	3460	2.00908e+19	908172300	2009-08-18 13:57:40.000	40.625	5	846	1899.4	64	709	63.4113	7.94565	316	30
11	474	65172	3463	2.00908e+19	908172300	2009-08-18 13:57:43.000	43.359	40	1067	1884.99	64	604	63.4114	7.94519	302	44
11	474	65176	3466	2.00908e+19	908172300	2009-08-18 13:57:46.000	46	59	1139	1880.24	62	1085	63.4118	7.94468	327	45
11	474	65184	3471	2.00908e+19	908172300	2009-08-18 13:57:51.000	51.343	41	1132	1837.72	61	934	63.4118	7.94367	274	39
11	474	65191	3473	2.00908e+19	908172300	2009-08-18 13:57:53.000	53.968	22	1044	1812.24	62	732	63.4115	7.94348	194	41
11	474	65197	3476	2.00908e+19	908172300	2009-08-18 13:57:56.000	56.687	32	1030	1815.36	64	1443	63.4111	7.94398	149	61
11	474	65204	3479	2.00908e+19	908172300	2009-08-18 13:57:59.000	59.312	43	1217	1840.31	65	1197	63.4109	7.94472	118	50
11	474	65214	3484	2.00908e+19	908172300	2009-08-18 13:58:04.000	4.656	49	1044	1883.11	67	1420	63.4104	7.94615	128	59
11	474	65218	3487	2.00908e+19	908172300	2009-08-18 13:58:07.000	7.281	29	1099	1906.39	69	1448	63.4102	7.94687	126	60
11	474	65223	3490	2.00908e+19	908172300	2009-08-18 13:58:10.000	10	25	993	1932.93	70	1023	63.4099	7.94768	128	51
11	474	65227	3492	2.00908e+19	908172300	2009-08-18 13:58:12.000	12.625	25	999	1949.73	71	1340	63.4098	7.94816	125	56
11	474	65230	3495	2.00908e+19	908172300	2009-08-18 13:58:15.000	15.343	27	976	1967.71	72	1386	63.4094	7.9488	140	58
11	474	65235	3497	2.00908e+19	908172300	2009-08-18 13:58:17.000	17.968	33	950	1980.55	73	1233	63.4092	7.94926	142	68
11	474	65239	3500	2.00908e+19	908172300	2009-08-18 13:58:20.000	20.593	33	996	1982.68	74	1385	63.4088	7.94955	161	58
11	474	65240	3503	2.00908e+19	908172300	2009-08-18 13:58:23.000	23.312	30	833	1999.11	75	1259	63.4085	7.95005	139	52
11	474	65242	3505	2.00908e+19	908172300	2009-08-18 13:58:25.000	25.953	37	1054	2025.93	76	1387	63.4082	7.95078	133	58
11	474	65244	3508	2.00908e+19	908172300	2009-08-18 13:58:28.000	28.593	39	1113	2048.32	77	1394	63.4079	7.95138	135	58
11	474	65248	3511	2.00908e+19	908172300	2009-08-18 13:58:31.000	31.312	50	1051	2063.71	78	1374	63.4077	7.95183	142	57
11	474	65250	3513	2.00908e+19	908172300	2009-08-18 13:58:33.000	33.937	35	1192	2083.97	79	1304	63.4074	7.95237	141	54
11	474	65252	3516	2.00908e+19	908172300	2009-08-18 13:58:36.000	36.656	61	1195	2115	80	1278	63.4072	7.95309	121	54
11	474	65254	3519	2.00908e+19	908172300	2009-08-18 13:58:39.000	39.281	37	1090	2139.38	79	921	63.4075	7.95347	81	38
11	474	65262	3524	2.00908e+19	908172300	2009-08-18 13:58:44.000	44.625	43	966	2108.83	78	716	63.4078	7.95271	296	30
11	474	65267	3527	2.00908e+19	908172300	2009-08-18 13:58:47.000	47.25	50	1295	2090.48	78	799	63.4079	7.95229	299	33
11	474	65271	3529	2.00908e+19	908172300	2009-08-18 13:58:49.000	49.968	37	1206	2076.25	77	861	63.4081	7.95189	320	48
11	474	65275	3532	2.00908e+19	908172300	2009-08-18 13:58:52.000	52.593	40	1295	2052.76	77	890	63.4082	7.95135	294	37
11	474	65280	3535	2.00908e+19	908172300	2009-08-18 13:58:55.000	55.312	27	1260	2038.2	76	850	63.4083	7.95099	301	36
11	474	65284	3537	2.00908e+19	908172300	2009-08-18 13:58:57.000	57.937	9	1077	2026.93	75	889	63.4086	7.95061	327	37
11	474	65287	3540	2.00908e+19	908172300	2009-08-18 13:59:00.000	0.656	44	1144	2014.64	75	783	63.4087	7.9503	304	33
11	474	65293	3543	2.00908e+19	908172300	2009-08-18 13:59:03.000	3.281	50	1169	1997.4	74	864	63.4088	7.94985	306	36
11	474	65295	3545	2.00908e+19	908172300	2009-08-18 13:59:05.000	5.906	47	1138	1979.77	74	778	63.4089	7.9494	302	32
11	474	65298	3548	2.00908e+19	908172300	2009-08-18 13:59:08.000	8.625	47	1156	1964.58	73	945	63.4091	7.94893	317	39
11	474	65301	3551	2.00908e+19	908172300	2009-08-18 13:59:11.000	11.25	41	1191	1952.24	72	909	63.4093	7.94856	312	38
11	474	65302	3553	2.00908e+19	908172300	2009-08-18 13:59:13.000	13.906	54	1299	1949.61	71	918	63.4095	7.94834	325	38
11	474	65305	3556	2.00908e+19	908172300	2009-08-18 13:59:16.000	16.625	36	1091	1946.56	70	999	63.4099	7.948	337	42
11	474	65308	3561	2.00908e+19	908172300	2009-08-18 13:59:21.000	21.906	27	1096	1936.32	69	892	63.4102	7.94753	325	37
11	474	65321	3575	2.00908e+19	908172300	2009-08-18 13:59:35.000	35.25	29	874	1867.41	66	718	63.4106	7.94563	295	30
11	474	65326	3580	2.00908e+19	908172300	2009-08-18 13:59:40.000	40.593	36	1165	1852.53	65	780	63.4109	7.94504	315	32
11	474	65334	3588	2.00908e+19	908172300	2009-08-18 13:59:48.000	48.578	38	1206	1835.29	63	743	63.4114	7.94414	315	31
11	474	65337	3591	2.00908e+19	908172300	2009-08-18 13:59:51.000	51.218	16	1014	1819.09	63	2137	63.4115	7.94365	296	89
11	474	65339	3593	2.00908e+19	908172300	2009-08-18 13:59:53.000	53.937	32	1112	1795.37	62	758	63.4114	7.9432	250	32
11	474	65343	3596	2.00908e+19	908172300	2009-08-18 13:59:56.000	56.562	30	1071	1764.15	63	785	63.4112	7.94272	228	33
11	474	65345	3599	2.00908e+19	908172300	2009-08-18 13:59:59.000	59.281	39	1258	1750.24	64	903	63.4108	7.94285	172	38
11	474	65351	4	2.00908e+19	908172300	2009-08-18 14:00:04.000	4.562	7	597	1799.46	66	1312	63.4104	7.94437	122	55
11	474	65354	7	2.00908e+19	908172300	2009-08-18 14:00:07.000	7.218	24	903	1833.45	67	1444	63.4102	7.94524	109	60
11	474	65359	9	2.00908e+19	908172300	2009-08-18 14:00:09.000	9.937	28	902	1866.6	68	988	63.4101	7.9461	112	71
11	474	65366	12	2.00908e+19	908172300	2009-08-18 14:00:12.000	12.562	26	785	1898.28	69	1502	63.4099	7.94695	118	63
11	474	65388	25	2.00908e+19	908172300	2009-08-18 14:00:25.000	25.968	17	990	2015.75	75	1079	63.4086	7.95037	151	77
11	474	65393	28	2.00908e+19	908172300	2009-08-18 14:00:28.000	28.593	11	900	2021.14	76	1465	63.4083	7.95065	157	61
11	474	65402	33	2.00908e+19	908172300	2009-08-18 14:00:33.000	33.937	32	1117	2047.17	79	1367	63.4076	7.95155	151	57
11	474	65411	39	2.00908e+19	908172300	2009-08-18 14:00:39.000	39.281	58	1290	2108.16	80	2101	63.4073	7.95289	110	89
11	474	65423	47	2.00908e+19	908172300	2009-08-18 14:00:47.000	47.25	29	1174	2086.89	78	666	63.4078	7.95224	319	28
11	474	65436	55	2.00908e+19	908172300	2009-08-18 14:00:55.000	55.234	43	1149	2054.58	77	1357	63.4081	7.95141	302	68
11	474	65439	57	2.00908e+19	908172300	2009-08-18 14:00:57.000	57.906	41	1257	2038.61	76	467	63.4083	7.95102	304	33
11	474	65446	60	2.00908e+19	908172300	2009-08-18 14:01:00.000	0.625	40	1132	2019.34	76	761	63.4084	7.95055	301	32
11	474	65454	65	2.00908e+19	908172300	2009-08-18 14:01:05.000	5.968	42	1025	1998.28	75	775	63.4087	7.94993	317	33
11	474	65457	68	2.00908e+19	908172300	2009-08-18 14:01:08.000	8.593	42	1060	1988.3	74	776	63.4089	7.94961	322	32
11	474	65462	71	2.00908e+19	908172300	2009-08-18 14:01:11.000	11.312	42	1251	1981.65	73	558	63.4091	7.94934	328	28
11	474	65464	73	2.00908e+19	908172300	2009-08-18 14:01:13.000	13.953	30	1186	1971.4	72	976	63.4094	7.94892	327	41
11	474	65467	76	2.00908e+19	908172300	2009-08-18 14:01:16.000	16.593	33	1294	1966.25	72	889	63.4095	7.94871	326	37
11	474	65474	79	2.00908e+19	908172300	2009-08-18 14:01:19.000	19.312	29	906	1959.24	71	825	63.4096	7.94846	320	34
11	474	65479	81	2.00908e+19	908172300	2009-08-18 14:01:21.000	21.953	34	1147	1958.51	70	766	63.4099	7.94822	339	32
11	474	65485	84	2.00908e+19	908172300	2009-08-18 14:01:24.000	24.578	12	1097	1964.89	69	809	63.4101	7.94818	355	34
11	474	65491	87	2.00908e+19	908172300	2009-08-18 14:01:27.000	27.296	5	885	1973.72	68	995	63.4104	7.94809	353	42
11	474	65499	89	2.00908e+19	908172300	2009-08-18 14:01:29.000	29.937	8	1027	1963.07	68	820	63.4106	7.94775	309	34
11	474	65510	95	2.00908e+19	908172300	2009-08-18 14:01:35.000	35.281	15	985	1949.36	67	657	63.4108	7.94721	317	27
11	474	65516	103	2.00908e+19	908172300	2009-08-18 14:01:43.000	43.265	49	1189	1899.26	66	660	63.4109	7.946	256	28
11	474	65522	108	2.00908e+19	908172300	2009-08-18 14:01:48.000	48.609	31	853	1902.64	68	843	63.4103	7.94668	134	61
11	474	65529	111	2.00908e+19	908172300	2009-08-18 14:01:51.000	51.328	9	635	1935.04	69	1387	63.41	7.94762	123	58
11	474	65534	113	2.00908e+19	908172300	2009-08-18 14:01:53.000	53.968	33	1018	1960.05	71	1554	63.4098	7.94836	128	65
11	474	65551	130	2.00908e+19	908172300	2009-08-18 14:02:10.000	10.031	31	731	2059.76	77	1057	63.4081	7.95157	153	53
11	474	65556	132	2.00908e+19	908172300	2009-08-18 14:02:12.000	12.656	24	908	2066.6	78	1382	63.4078	7.95183	154	58
11	474	65562	135	2.00908e+19	908172300	2009-08-18 14:02:15.000	15.375	15	884	2071.9	79	2231	63.4076	7.95203	155	94
11	474	65566	138	2.00908e+19	908172300	2009-08-18 14:02:18.000	18	26	852	2098.32	80	1086	63.4073	7.9527	136	45
11	474	65569	140	2.00908e+19	908172300	2009-08-18 14:02:20.000	20.625	47	1323	2133.43	79	938	63.4074	7.95337	107	39
11	474	65577	145	2.00908e+19	908172300	2009-08-18 14:02:25.000	25.968	49	1104	2107.74	78	568	63.4078	7.95269	303	32
11	474	65581	148	2.00908e+19	908172300	2009-08-18 14:02:28.000	28.625	40	1101	2091.56	78	813	63.4079	7.95229	307	34
11	474	65586	151	2.00908e+19	908172300	2009-08-18 14:02:31.000	31.343	35	1073	2077.88	77	859	63.4081	7.95191	319	36
11	474	65591	153	2.00908e+19	908172300	2009-08-18 14:02:33.000	33.968	44	1221	2062.49	76	876	63.4083	7.9515	313	37
11	474	65593	156	2.00908e+19	908172300	2009-08-18 14:02:36.000	36.687	35	937	2052.83	76	810	63.4084	7.95124	314	34
11	474	65599	159	2.00908e+19	908172300	2009-08-18 14:02:39.000	39.343	37	1121	2033.81	75	778	63.4085	7.95078	300	33
11	474	65628	183	2.00908e+19	908172300	2009-08-18 14:03:03.000	3.39	13	1042	1954.33	70	597	63.4098	7.94821	320	25
11	474	65633	188	2.00908e+19	908172300	2009-08-18 14:03:08.000	8.75	20	834	1942.07	70	1533	63.41	7.94785	307	65
11	474	65653	207	2.00908e+19	908172300	2009-08-18 14:03:27.000	27.328	19	1195	1881.37	66	841	63.4109	7.94565	306	35
11	474	65658	212	2.00908e+19	908172300	2009-08-18 14:03:32.000	32.671	38	1209	1879.93	68	918	63.4102	7.9463	143	66
11	474	65665	215	2.00908e+19	908172300	2009-08-18 14:03:35.000	35.406	34	1146	1901.69	69	1324	63.41	7.94696	127	56
11	474	65669	218	2.00908e+19	908172300	2009-08-18 14:03:38.000	38.031	8	842	1921.29	71	1736	63.4096	7.94768	139	72
11	474	65676	220	2.00908e+19	908172300	2009-08-18 14:03:40.000	40.75	45	1078	1942.77	72	1394	63.4094	7.94827	123	59
11	474	65681	223	2.00908e+19	908172300	2009-08-18 14:03:43.000	43.39	10	953	1963.89	73	1400	63.4092	7.94889	132	58
11	474	65685	226	2.00908e+19	908172300	2009-08-18 14:03:46.000	46.015	9	665	1984.37	74	1287	63.4089	7.94951	135	54
11	474	65690	231	2.00908e+19	908172300	2009-08-18 14:03:51.000	51.359	8	906	2025.68	76	1371	63.4084	7.9507	135	57
11	474	65698	236	2.00908e+19	908172300	2009-08-18 14:03:56.000	56.718	48	1032	2071.68	78	973	63.4078	7.95195	147	70
11	474	65703	239	2.00908e+19	908172300	2009-08-18 14:03:59.000	59.437	52	1195	2093.67	79	1509	63.4074	7.95256	143	64
11	474	65707	242	2.00908e+19	908172300	2009-08-18 14:04:02.000	2.062	11	985	2123.92	79	997	63.4077	7.95306	98	42
11	474	65725	250	2.00908e+19	908172300	2009-08-18 14:04:10.000	10.125	48	1171	2076.62	78	583	63.4079	7.95202	302	25
11	474	65694	234	2.00908e+19	908172300	2009-08-18 14:03:54.000	54.093	31	865	2055.48	77	1396	63.4081	7.95144	126	59
11	474	65735	255	2.00908e+19	908172300	2009-08-18 14:04:15.000	15.375	40	1101	2055.04	77	661	63.4081	7.95145	314	28
11	474	65743	263	2.00908e+19	908172300	2009-08-18 14:04:23.000	23.437	53	1084	2001.03	76	754	63.4084	7.95018	290	32
11	474	65747	266	2.00908e+19	908172300	2009-08-18 14:04:26.000	26.078	37	1105	1981.99	75	577	63.4085	7.94971	302	29
11	474	65750	268	2.00908e+19	908172300	2009-08-18 14:04:28.000	28.718	37	1196	1974.99	74	837	63.4087	7.94943	330	35
11	474	65754	271	2.00908e+19	908172300	2009-08-18 14:04:31.000	31.437	35	957	1953.28	74	907	63.4089	7.94889	300	38
11	474	65756	274	2.00908e+19	908172300	2009-08-18 14:04:34.000	34.062	56	1264	1934.25	73	932	63.409	7.94839	304	39
11	474	65757	276	2.00908e+19	908172300	2009-08-18 14:04:36.000	36.781	44	1231	1922.86	72	900	63.4091	7.94805	312	38
11	474	65759	279	2.00908e+19	908172300	2009-08-18 14:04:39.000	39.406	38	1431	1923.78	72	796	63.4094	7.94791	329	33
11	474	65761	282	2.00908e+19	908172300	2009-08-18 14:04:42.000	42.125	19	1257	1923.83	70	963	63.4097	7.94762	341	41
11	474	65765	284	2.00908e+19	908172300	2009-08-18 14:04:44.000	44.75	6	898	1909.85	70	884	63.4098	7.94728	327	37
11	474	65771	287	2.00908e+19	908172300	2009-08-18 14:04:47.000	47.375	23	934	1893.16	70	828	63.4099	7.94686	291	34
11	474	65777	292	2.00908e+19	908172300	2009-08-18 14:04:52.000	52.718	49	1256	1866.25	68	743	63.4101	7.94608	315	31
11	474	65788	298	2.00908e+19	908172300	2009-08-18 14:04:58.000	58.062	16	966	1867.61	66	1094	63.4108	7.94551	343	46
11	474	65791	303	2.00908e+19	908172300	2009-08-18 14:05:03.000	3.437	22	875	1856.64	65	738	63.4108	7.94517	302	31
11	474	65783	295	2.00908e+19	908172300	2009-08-18 14:04:55.000	55.437	58	1340	1862.18	68	755	63.4103	7.94582	328	32
11	474	65773	290	2.00908e+19	908172300	2009-08-18 14:04:50.000	50.093	31	996	1877.24	69	664	63.4099	7.94646	291	28
11	474	65796	311	2.00908e+19	908172300	2009-08-18 14:05:11.000	11.406	23	876	1890.11	69	1298	63.41	7.94669	126	54
11	474	65800	314	2.00908e+19	908172300	2009-08-18 14:05:14.000	14.046	45	1100	1911.79	71	1746	63.4095	7.94756	142	73
11	474	65806	316	2.00908e+19	908172300	2009-08-18 14:05:16.000	16.781	32	1020	1923.94	72	1417	63.4091	7.94807	147	59
11	474	65810	319	2.00908e+19	908172300	2009-08-18 14:05:19.000	19.406	58	1188	1942.45	74	1809	63.4088	7.94871	142	76
11	474	65814	322	2.00908e+19	908172300	2009-08-18 14:05:22.000	22.125	42	1251	1967.11	75	1506	63.4085	7.94938	130	64
11	474	65817	324	2.00908e+19	908172300	2009-08-18 14:05:24.000	24.75	54	1110	1998.84	76	1544	63.4083	7.95019	126	64
11	474	65822	330	2.00908e+19	908172300	2009-08-18 14:05:30.000	30.093	29	795	2060.98	76	1100	63.4084	7.95141	77	46
30	474	66318	845	2.00908e+19	908172300	2009-08-18 14:14:05.000	5.031	15	959	1998.22	70	593	63.4101	7.94889	324	29
30	474	66319	847	2.00908e+19	908172300	2009-08-18 14:14:07.000	7.75	35	1291	1986.16	69	832	63.4103	7.94853	307	35
30	474	66321	853	2.00908e+19	908172300	2009-08-18 14:14:13.000	13.093	31	1222	1958.79	68	715	63.4105	7.94776	301	30
30	474	66329	858	2.00908e+19	908172300	2009-08-18 14:14:18.000	18.39	54	1108	1891.3	70	897	63.4098	7.94685	201	64
30	474	66331	861	2.00908e+19	908172300	2009-08-18 14:14:21.000	21.109	38	939	1859.08	70	1325	63.4095	7.9464	214	56
30	474	66337	863	2.00908e+19	908172300	2009-08-18 14:14:23.000	23.734	26	944	1828.83	71	1379	63.4093	7.94594	223	58
30	474	66340	866	2.00908e+19	908172300	2009-08-18 14:14:26.000	26.453	31	998	1814.76	72	1114	63.409	7.94586	186	47
30	474	66346	869	2.00908e+19	908172300	2009-08-18 14:14:29.000	29.078	38	1010	1837.34	74	1195	63.4085	7.94666	143	50
30	474	66347	871	2.00908e+19	908172300	2009-08-18 14:14:31.000	31.812	31	941	1868.8	75	1475	63.4083	7.94748	125	62
30	474	66351	874	2.00908e+19	908172300	2009-08-18 14:14:34.000	34.437	45	1048	1899.95	76	1833	63.4079	7.94832	132	76
30	474	66352	877	2.00908e+19	908172300	2009-08-18 14:14:37.000	37.156	33	1067	1931.81	77	1651	63.4077	7.94911	125	70
30	474	66354	879	2.00908e+19	908172300	2009-08-18 14:14:39.000	39.781	22	1032	1972.63	77	1397	63.4078	7.94988	69	58
30	474	66355	882	2.00908e+19	908172300	2009-08-18 14:14:42.000	42.406	41	1089	2010.75	77	1200	63.4081	7.95055	51	50
30	474	66358	885	2.00908e+19	908172300	2009-08-18 14:14:45.000	45.125	15	855	2049.18	76	1430	63.4085	7.95111	31	60
30	474	66364	887	2.00908e+19	908172300	2009-08-18 14:14:47.000	47.75	30	981	2033.27	75	1107	63.4087	7.95066	5	46
30	474	66370	893	2.00908e+19	908172300	2009-08-18 14:14:53.000	53.093	45	1023	1993.32	74	956	63.409	7.94966	301	40
30	474	66373	895	2.00908e+19	908172300	2009-08-18 14:14:55.000	55.812	40	1224	1974.77	72	1121	63.4093	7.94905	320	47
30	474	66379	901	2.00908e+19	908172300	2009-08-18 14:15:01.000	1.171	34	1024	1957.37	70	1304	63.4098	7.94825	328	55
30	474	66382	903	2.00908e+19	908172300	2009-08-18 14:15:03.000	3.796	27	986	1955.15	69	1375	63.4103	7.94783	337	57
30	474	66386	906	2.00908e+19	908172300	2009-08-18 14:15:06.000	6.437	22	1090	1949.26	68	800	63.4104	7.94757	322	57
30	474	66390	909	2.00908e+19	908172300	2009-08-18 14:15:09.000	9.156	30	1160	1927.56	68	1033	63.4105	7.94703	287	43
30	474	66395	911	2.00908e+19	908172300	2009-08-18 14:15:11.000	11.812	35	1085	1888.84	68	732	63.4102	7.94648	218	31
30	474	66400	914	2.00908e+19	908172300	2009-08-18 14:15:14.000	14.468	46	1138	1859.5	69	1021	63.4099	7.94612	207	43
30	474	66405	917	2.00908e+19	908172300	2009-08-18 14:15:17.000	17.093	39	985	1831.74	70	1407	63.4095	7.94588	194	58
30	474	66407	919	2.00908e+19	908172300	2009-08-18 14:15:19.000	19.812	38	1085	1810.54	72	1424	63.4091	7.94574	189	60
30	474	66408	922	2.00908e+19	908172300	2009-08-18 14:15:22.000	22.437	34	1043	1831.69	73	1541	63.4086	7.9465	143	64
30	474	66410	925	2.00908e+19	908172300	2009-08-18 14:15:25.000	25.156	37	975	1865.9	75	1608	63.4083	7.94741	127	68
30	474	66412	927	2.00908e+19	908172300	2009-08-18 14:15:27.000	27.781	26	881	1901.98	76	1864	63.408	7.94832	125	78
30	474	66419	933	2.00908e+19	908172300	2009-08-18 14:15:33.000	33.14	35	1013	1988.05	78	1713	63.4077	7.95028	111	71
30	474	66424	935	2.00908e+19	908172300	2009-08-18 14:15:35.000	35.859	21	1066	2031.86	78	1536	63.4078	7.95114	77	65
30	474	66432	938	2.00908e+19	908172300	2009-08-18 14:15:38.000	38.5	49	981	2065.79	78	841	63.4079	7.95177	66	61
30	474	66436	941	2.00908e+19	908172300	2009-08-18 14:15:41.000	41.125	19	801	2079.2	77	1024	63.4081	7.95195	21	43
30	474	66444	946	2.00908e+19	908172300	2009-08-18 14:15:46.000	46.468	12	1022	2031.13	76	864	63.4085	7.95076	304	36
30	474	66450	949	2.00908e+19	908172300	2009-08-18 14:15:49.000	49.187	40	880	2005.35	75	1078	63.4085	7.95018	285	45
30	474	66455	951	2.00908e+19	908172300	2009-08-18 14:15:51.000	51.828	38	970	1982.94	74	1256	63.4088	7.94952	316	52
30	474	66461	954	2.00908e+19	908172300	2009-08-18 14:15:54.000	54.546	38	1287	1960.26	73	1259	63.4091	7.94888	311	53
30	474	66467	957	2.00908e+19	908172300	2009-08-18 14:15:57.000	57.171	38	1124	1945.89	72	1317	63.4093	7.94843	316	55
30	474	66471	959	2.00908e+19	908172300	2009-08-18 14:15:59.000	59.796	32	893	1940.43	71	1185	63.4096	7.94809	325	49
30	474	66475	962	2.00908e+19	908172300	2009-08-18 14:16:02.000	2.531	8	803	1940.48	70	1211	63.41	7.94779	340	51
30	474	66479	965	2.00908e+19	908172300	2009-08-18 14:16:05.000	5.156	35	1164	1939.03	68	1325	63.4103	7.94746	337	55
30	474	66486	967	2.00908e+19	908172300	2009-08-18 14:16:07.000	7.875	37	1076	1926.35	68	1151	63.4104	7.94708	305	49
30	474	66489	970	2.00908e+19	908172300	2009-08-18 14:16:10.000	10.531	32	892	1887.34	69	569	63.4101	7.94658	211	41
30	474	66494	973	2.00908e+19	908172300	2009-08-18 14:16:13.000	13.171	36	945	1859.23	70	945	63.4098	7.94623	207	40
30	474	66498	975	2.00908e+19	908172300	2009-08-18 14:16:15.000	15.828	43	1035	1831.43	70	1333	63.4095	7.94587	209	55
30	474	66500	978	2.00908e+19	908172300	2009-08-18 14:16:18.000	18.546	42	1099	1796.46	71	1230	63.4092	7.94534	221	52
30	474	66503	981	2.00908e+19	908172300	2009-08-18 14:16:21.000	21.187	28	973	1774.2	72	1167	63.4089	7.94507	205	49
30	474	66506	983	2.00908e+19	908172300	2009-08-18 14:16:23.000	23.812	35	1032	1798.51	73	1133	63.4085	7.94587	139	47
30	474	66510	986	2.00908e+19	908172300	2009-08-18 14:16:26.000	26.531	47	980	1826.02	75	1324	63.4083	7.94662	129	55
30	474	66514	989	2.00908e+19	908172300	2009-08-18 14:16:29.000	29.156	41	1150	1852.98	76	1661	63.408	7.94733	129	69
30	474	66519	991	2.00908e+19	908172300	2009-08-18 14:16:31.000	31.875	29	987	1875.54	77	1607	63.4076	7.94801	143	68
30	474	66521	994	2.00908e+19	908172300	2009-08-18 14:16:34.000	34.531	18	1120	1914.37	78	1582	63.4074	7.9489	114	66
30	474	66525	997	2.00908e+19	908172300	2009-08-18 14:16:37.000	37.156	32	982	1953.84	78	1360	63.4075	7.94965	71	57
30	474	66530	999	2.00908e+19	908172300	2009-08-18 14:16:39.000	39.875	40	1070	1989.87	78	1232	63.4078	7.95028	49	51
30	474	66533	1002	2.00908e+19	908172300	2009-08-18 14:16:42.000	42.515	33	1068	2028.82	77	1277	63.4079	7.95101	68	53
30	474	66534	1005	2.00908e+19	908172300	2009-08-18 14:16:45.000	45.25	27	1024	2044.76	77	1068	63.408	7.95127	37	45
30	474	66538	1007	2.00908e+19	908172300	2009-08-18 14:16:47.000	47.875	29	1093	2019.48	76	716	63.4083	7.95058	315	30
30	474	66540	1010	2.00908e+19	908172300	2009-08-18 14:16:50.000	50.5	54	1037	2001.01	75	887	63.4085	7.9501	308	37
30	474	66543	1013	2.00908e+19	908172300	2009-08-18 14:16:53.000	53.218	30	1031	1980.58	74	1314	63.4088	7.94949	317	55
30	474	66547	1015	2.00908e+19	908172300	2009-08-18 14:16:55.000	55.843	34	1248	1967.78	73	1206	63.4091	7.94904	324	50
30	474	66554	1018	2.00908e+19	908172300	2009-08-18 14:16:58.000	58.562	38	1115	1947.72	72	1171	63.4092	7.94854	297	49
30	474	66558	1021	2.00908e+19	908172300	2009-08-18 14:17:01.000	1.187	36	1048	1930.77	71	1094	63.4094	7.94801	315	46
30	474	66563	1023	2.00908e+19	908172300	2009-08-18 14:17:03.000	3.906	39	936	1898.89	72	808	63.4091	7.94754	264	34
30	474	66568	1026	2.00908e+19	908172300	2009-08-18 14:17:06.000	6.531	33	832	1869.86	73	949	63.4087	7.94723	198	68
30	474	66571	1029	2.00908e+19	908172300	2009-08-18 14:17:09.000	9.25	46	957	1840.73	74	1409	63.4084	7.94684	207	59
30	474	66575	1031	2.00908e+19	908172300	2009-08-18 14:17:11.000	11.875	13	783	1810.67	75	1513	63.408	7.94645	204	63
30	474	66578	1034	2.00908e+19	908172300	2009-08-18 14:17:14.000	14.609	42	969	1784.08	75	1009	63.4082	7.94578	247	43
30	474	66580	1037	2.00908e+19	908172300	2009-08-18 14:17:17.000	17.234	39	1047	1766.66	73	943	63.4085	7.94519	323	48
30	474	66582	1039	2.00908e+19	908172300	2009-08-18 14:17:19.000	19.875	43	1090	1755.88	72	1336	63.4088	7.94477	326	56
30	474	66585	1042	2.00908e+19	908172300	2009-08-18 14:17:22.000	22.609	47	1020	1746.01	71	1262	63.409	7.94439	323	53
30	474	66587	1045	2.00908e+19	908172300	2009-08-18 14:17:25.000	25.234	14	834	1746.81	69	1326	63.4095	7.94402	341	55
30	474	66594	1047	2.00908e+19	908172300	2009-08-18 14:17:27.000	27.875	40	947	1791.99	69	1071	63.4097	7.94482	16	45
30	474	66599	1050	2.00908e+19	908172300	2009-08-18 14:17:30.000	30.593	42	1194	1844.95	68	1409	63.4101	7.94566	46	59
30	474	66605	1053	2.00908e+19	908172300	2009-08-18 14:17:33.000	33.234	25	890	1885.81	67	1603	63.4104	7.94621	35	67
30	474	66606	1055	2.00908e+19	908172300	2009-08-18 14:17:35.000	35.875	23	935	1929.7	68	1540	63.4105	7.94711	81	64
30	474	66610	1058	2.00908e+19	908172300	2009-08-18 14:17:38.000	38.593	43	1162	1940.31	69	1119	63.41	7.94774	148	47
30	474	66612	1061	2.00908e+19	908172300	2009-08-18 14:17:41.000	41.218	20	1134	1957.6	71	1408	63.4097	7.94835	137	59
30	474	66614	1063	2.00908e+19	908172300	2009-08-18 14:17:43.000	43.937	45	1039	1982.04	72	1616	63.4095	7.94907	130	68
30	474	66617	1066	2.00908e+19	908172300	2009-08-18 14:17:46.000	46.578	35	881	1996.7	73	1554	63.4091	7.94967	147	65
30	474	66620	1069	2.00908e+19	908172300	2009-08-18 14:17:49.000	49.218	34	902	2004.17	75	1609	63.4086	7.95009	156	67
30	474	66622	1071	2.00908e+19	908172300	2009-08-18 14:17:51.000	51.937	36	1177	2026.27	76	1579	63.4084	7.95071	135	66
30	474	66632	1077	2.00908e+19	908172300	2009-08-18 14:17:57.000	57.218	61	1231	1991.48	77	964	63.4078	7.95027	200	40
30	474	66636	1082	2.00908e+19	908172300	2009-08-18 14:18:02.000	2.562	42	1021	1918.91	77	834	63.4079	7.94873	306	60
30	474	66642	1085	2.00908e+19	908172300	2009-08-18 14:18:05.000	5.281	26	1025	1913.98	76	1060	63.4082	7.94847	321	45
30	474	66644	1087	2.00908e+19	908172300	2009-08-18 14:18:07.000	7.937	16	1076	1916.39	74	1308	63.4087	7.94822	347	55
30	474	66645	1090	2.00908e+19	908172300	2009-08-18 14:18:10.000	10.578	46	1098	1905.76	73	1179	63.4088	7.9479	316	49
30	474	66646	1093	2.00908e+19	908172300	2009-08-18 14:18:13.000	13.312	28	772	1896.77	72	1228	63.4091	7.94751	329	52
30	474	66649	1095	2.00908e+19	908172300	2009-08-18 14:18:15.000	15.937	17	774	1886.24	71	1190	63.4095	7.947	329	50
30	474	66651	1098	2.00908e+19	908172300	2009-08-18 14:18:18.000	18.656	25	880	1888.84	70	1231	63.4098	7.94686	346	52
30	474	66653	1101	2.00908e+19	908172300	2009-08-18 14:18:21.000	21.281	24	990	1901.69	69	1241	63.4101	7.94682	358	52
30	474	66658	1104	2.00908e+19	908172300	2009-08-18 14:18:24.000	24	9	750	1890.88	67	1317	63.4106	7.9462	327	44
30	474	66664	1109	2.00908e+19	908172300	2009-08-18 14:18:29.000	29.25	39	1050	1822.59	70	1195	63.4096	7.94557	196	84
30	474	66666	1111	2.00908e+19	908172300	2009-08-18 14:18:31.000	31.968	36	939	1788.85	71	1805	63.4091	7.94524	197	100
30	474	66670	1114	2.00908e+19	908172300	2009-08-18 14:18:34.000	34.593	13	818	1793.18	73	1720	63.4087	7.94567	158	72
30	474	66673	1119	2.00908e+19	908172300	2009-08-18 14:18:39.000	39.968	32	820	1887.85	76	1907	63.4081	7.94799	118	80
30	474	66678	1125	2.00908e+19	908172300	2009-08-18 14:18:45.000	45.343	14	796	1984.67	79	1482	63.4074	7.95032	122	75
30	474	66680	1128	2.00908e+19	908172300	2009-08-18 14:18:48.000	48	13	901	2025.03	79	1835	63.4075	7.95113	82	62
30	474	66687	1133	2.00908e+19	908172300	2009-08-18 14:18:53.000	53.296	18	971	2094.3	78	1220	63.4079	7.95236	54	51
30	474	66692	1138	2.00908e+19	908172300	2009-08-18 14:18:58.000	58.656	33	1039	2049.43	76	921	63.4084	7.95115	316	66
30	474	66696	1141	2.00908e+19	908172300	2009-08-18 14:19:01.000	1.375	39	1140	2024.88	75	1365	63.4087	7.9505	309	58
30	474	66699	1144	2.00908e+19	908172300	2009-08-18 14:19:04.000	4	36	950	1999.69	74	1448	63.409	7.94978	313	60
30	474	66700	1146	2.00908e+19	908172300	2009-08-18 14:19:06.000	6.625	46	1174	1980.5	73	1339	63.4092	7.94925	309	56
30	474	66701	1149	2.00908e+19	908172300	2009-08-18 14:19:09.000	9.343	11	797	1972.29	72	1189	63.4094	7.94893	325	49
30	474	66703	1152	2.00908e+19	908172300	2009-08-18 14:19:12.000	12	13	940	1963.75	71	927	63.4096	7.94862	322	39
30	474	66707	1157	2.00908e+19	908172300	2009-08-18 14:19:17.000	17.375	33	1018	1960.15	69	1112	63.4102	7.94801	338	47
30	474	66708	1160	2.00908e+19	908172300	2009-08-18 14:19:20.000	20	36	1137	1952.4	68	1132	63.4104	7.94768	322	47
30	474	66710	1162	2.00908e+19	908172300	2009-08-18 14:19:22.000	22.734	13	928	1942.73	68	548	63.4106	7.94733	315	39
30	474	66712	1165	2.00908e+19	908172300	2009-08-18 14:19:25.000	25.359	9	806	1908.67	68	684	63.4104	7.94678	263	29
30	474	66714	1168	2.00908e+19	908172300	2009-08-18 14:19:28.000	28.078	47	1289	1872.78	69	928	63.4099	7.9464	200	47
30	474	66716	1170	2.00908e+19	908172300	2009-08-18 14:19:30.000	30.718	43	1265	1844.09	71	1495	63.4094	7.94618	191	62
30	474	66719	1173	2.00908e+19	908172300	2009-08-18 14:19:33.000	33.343	38	1195	1823.52	72	1817	63.4089	7.94616	181	76
30	474	66721	1176	2.00908e+19	908172300	2009-08-18 14:19:36.000	36.062	37	885	1853.25	74	1625	63.4086	7.94698	128	68
30	474	66724	1178	2.00908e+19	908172300	2009-08-18 14:19:38.000	38.718	41	973	1890.12	75	1718	63.4082	7.94797	128	72
30	474	66727	1181	2.00908e+19	908172300	2009-08-18 14:19:41.000	41.343	37	1059	1935.15	77	1898	63.4079	7.94906	120	79
30	474	66732	1184	2.00908e+19	908172300	2009-08-18 14:19:44.000	44.062	32	1090	1981.61	77	1717	63.408	7.94996	77	72
30	474	66736	1186	2.00908e+19	908172300	2009-08-18 14:19:46.000	46.687	16	1105	2022.18	76	1433	63.4084	7.95062	42	60
30	474	66739	1192	2.00908e+19	908172300	2009-08-18 14:19:52.000	52.031	36	1161	1974.65	74	843	63.4087	7.94944	307	35
30	474	66741	1194	2.00908e+19	908172300	2009-08-18 14:19:54.000	54.75	28	1082	1941.53	73	1295	63.4089	7.94858	303	55
30	474	66743	1197	2.00908e+19	908172300	2009-08-18 14:19:57.000	57.39	28	1151	1922.98	72	1506	63.4092	7.948	317	63
30	474	66744	1200	2.00908e+19	908172300	2009-08-18 14:20:00.000	0.015	32	1051	1925.55	71	1324	63.4095	7.94782	346	55
30	474	66752	1208	2.00908e+19	908172300	2009-08-18 14:20:08.000	8.109	33	1091	1925.03	70	903	63.4098	7.94761	329	45
30	474	66754	1210	2.00908e+19	908172300	2009-08-18 14:20:10.000	10.734	26	1167	1924.91	69	1463	63.4102	7.94723	339	61
30	474	66759	1213	2.00908e+19	908172300	2009-08-18 14:20:13.000	13.375	33	999	1904.52	68	1189	63.4102	7.94679	321	50
30	474	66763	1216	2.00908e+19	908172300	2009-08-18 14:20:16.000	16.093	17	778	1867.36	69	1579	63.4099	7.94627	215	66
30	474	66765	1218	2.00908e+19	908172300	2009-08-18 14:20:18.000	18.718	43	1138	1831.22	69	1053	63.4097	7.94568	230	44
30	474	66768	1221	2.00908e+19	908172300	2009-08-18 14:20:21.000	21.437	24	1017	1822.18	71	1382	63.4092	7.94592	169	58
30	474	66771	1224	2.00908e+19	908172300	2009-08-18 14:20:24.000	24.062	30	910	1845.81	73	1268	63.4089	7.94663	132	53
30	474	66774	1226	2.00908e+19	908172300	2009-08-18 14:20:26.000	26.718	32	891	1873.93	74	1772	63.4085	7.94749	137	74
30	474	66795	1240	2.00908e+19	908172300	2009-08-18 14:20:40.000	40.062	54	1138	1994.45	73	903	63.4092	7.94952	314	45
30	474	66799	1242	2.00908e+19	908172300	2009-08-18 14:20:42.000	42.781	40	1093	1974.58	72	1256	63.4094	7.94897	308	53
30	474	66803	1245	2.00908e+19	908172300	2009-08-18 14:20:45.000	45.406	39	1253	1967.65	71	1325	63.4097	7.94857	321	55
30	474	66805	1248	2.00908e+19	908172300	2009-08-18 14:20:48.000	48.062	19	1064	1955.57	69	1340	63.4101	7.94801	326	56
30	474	66807	1250	2.00908e+19	908172300	2009-08-18 14:20:50.000	50.781	21	878	1944.21	68	1421	63.4104	7.94751	323	59
30	474	66810	1253	2.00908e+19	908172300	2009-08-18 14:20:53.000	53.406	25	1023	1916.8	68	1098	63.4103	7.94699	295	46
30	474	66814	1256	2.00908e+19	908172300	2009-08-18 14:20:56.000	56.125	35	940	1881.75	69	799	63.4099	7.94657	207	34
30	474	66818	1258	2.00908e+19	908172300	2009-08-18 14:20:58.000	58.75	18	760	1857.74	70	1210	63.4095	7.9464	190	50
30	474	66823	1261	2.00908e+19	908172300	2009-08-18 14:21:01.000	1.468	46	1231	1857.93	72	1396	63.4091	7.94668	161	59
30	474	66825	1264	2.00908e+19	908172300	2009-08-18 14:21:04.000	4.14	38	1056	1887.08	73	1369	63.4089	7.9475	128	57
30	474	66830	1266	2.00908e+19	908172300	2009-08-18 14:21:06.000	6.781	30	1103	1917.81	75	1658	63.4085	7.9484	135	70
30	474	66835	1269	2.00908e+19	908172300	2009-08-18 14:21:09.000	9.437	26	997	1948.61	76	1831	63.4081	7.94923	131	76
30	474	66838	1272	2.00908e+19	908172300	2009-08-18 14:21:12.000	12.062	26	879	1991.79	76	1667	63.4081	7.95013	92	69
30	474	66842	1274	2.00908e+19	908172300	2009-08-18 14:21:14.000	14.796	7	928	2046.95	77	1541	63.4082	7.95123	80	65
30	474	66846	1277	2.00908e+19	908172300	2009-08-18 14:21:17.000	17.437	39	1030	2068.46	76	1297	63.4085	7.95151	58	54
30	474	66850	1280	2.00908e+19	908172300	2009-08-18 14:21:20.000	20.062	22	1034	2034.75	74	856	63.4089	7.95059	311	43
30	474	66857	1282	2.00908e+19	908172300	2009-08-18 14:21:22.000	22.781	52	1057	2000.98	74	1122	63.4089	7.94985	279	47
30	474	66861	1285	2.00908e+19	908172300	2009-08-18 14:21:25.000	25.406	24	1059	1972.37	73	1423	63.4091	7.94916	295	59
30	474	66866	1288	2.00908e+19	908172300	2009-08-18 14:21:28.000	28.125	26	813	1954.74	72	769	63.4093	7.94864	312	39
30	474	66869	1293	2.00908e+19	908172300	2009-08-18 14:21:33.000	33.468	20	931	1948.89	70	1249	63.41	7.94798	337	53
30	474	66871	1296	2.00908e+19	908172300	2009-08-18 14:21:36.000	36.093	21	936	1942.82	69	1240	63.4102	7.94765	328	52
30	474	66873	1298	2.00908e+19	908172300	2009-08-18 14:21:38.000	38.812	33	1173	1924.27	68	604	63.4103	7.94716	296	43
30	474	66875	1301	2.00908e+19	908172300	2009-08-18 14:21:41.000	41.437	32	922	1889.06	70	653	63.4098	7.94679	200	27
30	474	66878	1304	2.00908e+19	908172300	2009-08-18 14:21:44.000	44.156	39	1054	1851.79	71	1169	63.4094	7.94635	204	49
30	474	66882	1306	2.00908e+19	908172300	2009-08-18 14:21:46.000	46.781	38	1160	1851.82	72	1613	63.409	7.94668	161	67
30	474	66888	1309	2.00908e+19	908172300	2009-08-18 14:21:49.000	49.5	22	892	1877.82	74	1559	63.4086	7.94748	137	66
30	474	66907	1325	2.00908e+19	908172300	2009-08-18 14:22:05.000	5.484	16	953	2029.24	74	633	63.4089	7.95047	294	46
30	474	66912	1328	2.00908e+19	908172300	2009-08-18 14:22:08.000	8.203	46	1039	2001.43	73	1021	63.409	7.94979	297	43
30	474	66918	1330	2.00908e+19	908172300	2009-08-18 14:22:10.000	10.843	41	1115	1981.72	72	1282	63.4093	7.94919	314	53
30	474	66923	1333	2.00908e+19	908172300	2009-08-18 14:22:13.000	13.468	39	1167	1958.63	72	1228	63.4094	7.94858	302	51
30	474	66935	1338	2.00908e+19	908172300	2009-08-18 14:22:18.000	18.812	29	971	1890.52	71	1042	63.4093	7.94725	244	43
30	474	66949	1344	2.00908e+19	908172300	2009-08-18 14:22:24.000	24.156	32	984	1857.6	74	1115	63.4086	7.94706	187	46
30	474	66958	1349	2.00908e+19	908172300	2009-08-18 14:22:29.000	29.5	5	850	1922.68	76	1048	63.4081	7.9487	108	75
30	474	66966	1360	2.00908e+19	908172300	2009-08-18 14:22:40.000	40.187	27	912	1948.17	72	898	63.4093	7.94851	324	45
30	474	66929	1336	2.00908e+19	908172300	2009-08-18 14:22:16.000	16.187	25	993	1924.98	71	1138	63.4094	7.94788	268	47
30	474	66969	1362	2.00908e+19	908172300	2009-08-18 14:22:42.000	42.812	43	1019	1937.47	71	1308	63.4095	7.94808	325	54
30	474	66976	1368	2.00908e+19	908172300	2009-08-18 14:22:48.000	48.156	34	870	1874.2	70	1191	63.4097	7.94657	287	50
30	474	66983	1372	2.00908e+19	908172300	2009-08-18 14:22:52.000	52.5	6	681	1856.54	73	1076	63.4088	7.94687	151	98
30	474	66997	1393	2.00908e+19	908172300	2009-08-18 14:23:13.000	13.875	33	926	1897.05	73	591	63.409	7.94761	150	43
30	474	67009	1401	2.00908e+19	908172300	2009-08-18 14:23:21.000	21.875	20	1024	1927.51	72	566	63.4094	7.94798	311	40
30	474	67000	1396	2.00908e+19	908172300	2009-08-18 14:23:16.000	16.593	34	1001	1930.99	73	814	63.4089	7.94837	101	58
30	474	67017	1407	2.00908e+19	908172300	2009-08-18 14:23:27.000	27.218	24	1100	1917.27	73	635	63.4089	7.94814	150	32
30	474	67047	1434	2.00908e+19	908172300	2009-08-18 14:23:54.000	54.906	21	995	1867.71	74	928	63.4086	7.94724	147	54
30	474	67049	1437	2.00908e+19	908172300	2009-08-18 14:23:57.000	57.625	40	900	1899.81	74	1230	63.4085	7.948	112	46
30	474	67086	1461	2.00908e+19	908172300	2009-08-18 14:24:21.000	21.625	35	1117	1947.47	75	868	63.4086	7.94894	97	62
30	474	67053	1440	2.00908e+19	908172300	2009-08-18 14:24:00.000	0.25	38	1128	1937.79	74	1214	63.4086	7.94871	66	51
30	474	67057	1442	2.00908e+19	908172300	2009-08-18 14:24:02.000	2.968	38	1230	1951.6	73	924	63.409	7.94876	34	39
30	474	67063	1445	2.00908e+19	908172300	2009-08-18 14:24:05.000	5.593	31	1078	1940.57	72	1079	63.4094	7.94825	330	45
30	474	67099	1469	2.00908e+19	908172300	2009-08-18 14:24:29.000	29.687	43	1069	1931.47	72	1085	63.4094	7.94805	308	46
30	474	67102	1472	2.00908e+19	908172300	2009-08-18 14:24:32.000	32.312	11	935	1913.4	71	924	63.4095	7.94762	287	38
30	474	67070	1450	2.00908e+19	908172300	2009-08-18 14:24:10.000	10.937	51	1223	1883.53	71	1138	63.4095	7.94695	281	47
30	474	67107	1474	2.00908e+19	908172300	2009-08-18 14:24:34.000	34.937	16	848	1884.42	71	984	63.4095	7.94697	279	41
30	474	67123	1485	2.00908e+19	908172300	2009-08-18 14:24:45.000	45.625	32	819	1940.51	75	953	63.4085	7.94882	87	68
30	474	67126	1488	2.00908e+19	908172300	2009-08-18 14:24:48.000	48.281	32	1099	1967.86	74	1163	63.4089	7.94917	54	49
30	474	67089	1464	2.00908e+19	908172300	2009-08-18 14:24:24.000	24.343	23	960	1958.24	73	924	63.4089	7.94893	45	39
30	474	67130	1490	2.00908e+19	908172300	2009-08-18 14:24:50.000	50	55	1226	1972.06	73	949	63.4091	7.94909	352	45
30	474	67093	1466	2.00908e+19	908172300	2009-08-18 14:24:26.000	26.968	32	1230	1952.98	73	732	63.4092	7.94866	332	53
30	474	67133	1492	2.00908e+19	908172300	2009-08-18 14:24:52.000	52.625	8	844	1969.75	72	1059	63.4094	7.94884	338	51
30	474	67138	1497	2.00908e+19	908172300	2009-08-18 14:24:57.000	57.968	30	951	1953.52	71	786	63.4097	7.94829	318	44
30	474	67151	1508	2.00908e+19	908172300	2009-08-18 14:25:08.000	8.671	32	1045	1878.25	71	611	63.4095	7.94686	195	44
30	474	67154	1511	2.00908e+19	908172300	2009-08-18 14:25:11.000	11.39	25	909	1885.9	72	1007	63.4091	7.94734	153	42
30	474	67157	1514	2.00908e+19	908172300	2009-08-18 14:25:14.000	14.031	31	872	1909.49	73	1274	63.4088	7.94801	129	53
30	474	67161	1516	2.00908e+19	908172300	2009-08-18 14:25:16.000	16.656	24	908	1941.9	74	1497	63.4086	7.94882	121	62
30	474	67167	1519	2.00908e+19	908172300	2009-08-18 14:25:19.000	19.375	36	1096	1977.93	74	1244	63.4087	7.94952	73	52
30	474	67174	1524	2.00908e+19	908172300	2009-08-18 14:25:24.000	24.734	26	1045	1983.9	73	733	63.4091	7.94933	342	31
30	474	67182	1527	2.00908e+19	908172300	2009-08-18 14:25:27.000	27.359	26	929	1984.15	72	872	63.4094	7.94917	343	36
30	474	67187	1530	2.00908e+19	908172300	2009-08-18 14:25:30.000	30	36	1038	1973.91	71	1031	63.4096	7.94876	325	43
30	474	67192	1532	2.00908e+19	908172300	2009-08-18 14:25:32.000	32.718	24	1286	1956.6	70	981	63.4098	7.94826	306	41
30	474	67196	1535	2.00908e+19	908172300	2009-08-18 14:25:35.000	35.343	39	1117	1937.66	70	844	63.4098	7.94788	262	35
30	474	67199	1538	2.00908e+19	908172300	2009-08-18 14:25:38.000	38.062	15	683	1908.72	70	762	63.4097	7.94734	248	32
30	474	67202	1540	2.00908e+19	908172300	2009-08-18 14:25:40.000	40.687	25	944	1886.52	71	770	63.4095	7.94703	213	32
30	474	67206	1543	2.00908e+19	908172300	2009-08-18 14:25:43.000	43.421	23	904	1879.89	72	912	63.4091	7.94718	170	38
30	474	67208	1546	2.00908e+19	908172300	2009-08-18 14:25:46.000	46.046	45	1037	1901.15	74	1161	63.4087	7.94786	138	48
30	474	67210	1548	2.00908e+19	908172300	2009-08-18 14:25:48.000	48.765	35	1014	1938.38	74	1409	63.4086	7.94875	112	60
30	474	67213	1551	2.00908e+19	908172300	2009-08-18 14:25:51.000	51.39	41	1095	1961.92	74	1142	63.4087	7.94915	92	48
30	474	67216	1554	2.00908e+19	908172300	2009-08-18 14:25:54.000	54.109	29	1155	1973.64	74	780	63.4089	7.94926	14	33
30	474	67223	1559	2.00908e+19	908172300	2009-08-18 14:25:59.000	59.359	32	1096	1975.72	72	943	63.4095	7.9489	344	39
30	474	67229	1562	2.00908e+19	908172300	2009-08-18 14:26:02.000	2.109	30	1231	1966.24	71	1015	63.4097	7.94854	322	42
30	474	67234	1564	2.00908e+19	908172300	2009-08-18 14:26:04.000	4.734	38	1065	1953.73	70	526	63.4098	7.9482	302	38
30	474	67239	1567	2.00908e+19	908172300	2009-08-18 14:26:07.000	7.375	48	1101	1931.4	70	712	63.4098	7.94774	264	30
30	474	67242	1570	2.00908e+19	908172300	2009-08-18 14:26:10.000	10.093	30	948	1894.3	71	774	63.4095	7.94718	220	32
30	474	67251	1575	2.00908e+19	908172300	2009-08-18 14:26:15.000	15.437	36	1108	1880.49	73	1274	63.4087	7.94744	171	54
30	474	67255	1580	2.00908e+19	908172300	2009-08-18 14:26:20.000	20.75	39	1160	1945.24	75	1028	63.4083	7.94907	120	73
30	474	67257	1583	2.00908e+19	908172300	2009-08-18 14:26:23.000	23.468	40	1208	1981.3	75	1304	63.4084	7.94975	69	55
30	474	67261	1586	2.00908e+19	908172300	2009-08-18 14:26:26.000	26.093	48	1048	1997.74	74	721	63.4088	7.94987	8	36
30	474	67264	1588	2.00908e+19	908172300	2009-08-18 14:26:28.000	28.718	38	1100	2004.9	73	1147	63.4092	7.94974	352	48
30	474	67265	1591	2.00908e+19	908172300	2009-08-18 14:26:31.000	31.468	30	1072	1995.67	72	1318	63.4095	7.94934	328	55
30	474	67266	1594	2.00908e+19	908172300	2009-08-18 14:26:34.000	34.093	32	1166	1981.55	71	1366	63.4098	7.9488	323	57
30	474	67268	1596	2.00908e+19	908172300	2009-08-18 14:26:36.000	36.734	39	1093	1977.27	70	1182	63.41	7.94853	326	50
30	474	67284	1610	2.00908e+19	908172300	2009-08-18 14:26:50.000	50.062	52	1275	1854.29	72	887	63.4091	7.94663	179	44
30	474	67286	1612	2.00908e+19	908172300	2009-08-18 14:26:52.000	52.781	28	1035	1871.72	73	1378	63.4087	7.94727	144	57
30	474	67290	1615	2.00908e+19	908172300	2009-08-18 14:26:55.000	55.406	46	1126	1901	75	1434	63.4085	7.94805	127	60
30	474	67293	1618	2.00908e+19	908172300	2009-08-18 14:26:58.000	58.125	39	1100	1940.13	76	1635	63.4083	7.94899	116	69
30	474	67297	1620	2.00908e+19	908172300	2009-08-18 14:27:00.000	0.75	38	1003	1976.95	75	1359	63.4084	7.94968	69	57
30	474	67299	1623	2.00908e+19	908172300	2009-08-18 14:27:03.000	3.468	54	970	1995.3	75	1016	63.4087	7.94986	14	43
30	474	67300	1626	2.00908e+19	908172300	2009-08-18 14:27:06.000	6.093	30	900	1994.83	73	983	63.409	7.94965	343	41
30	474	67306	1628	2.00908e+19	908172300	2009-08-18 14:27:08.000	8.812	57	1079	1993	73	1017	63.4092	7.94948	339	43
30	474	67309	1631	2.00908e+19	908172300	2009-08-18 14:27:11.000	11.437	30	1094	1984.38	71	1190	63.4096	7.949	332	50
30	474	67312	1634	2.00908e+19	908172300	2009-08-18 14:27:14.000	14.093	12	870	1977.34	71	1019	63.4098	7.94874	321	43
30	474	67315	1636	2.00908e+19	908172300	2009-08-18 14:27:16.000	16.812	41	1150	1959.32	70	1181	63.41	7.94817	313	49
30	474	67316	1639	2.00908e+19	908172300	2009-08-18 14:27:19.000	19.437	33	1134	1935.94	69	911	63.4101	7.94762	283	38
30	474	67317	1642	2.00908e+19	908172300	2009-08-18 14:27:22.000	22.156	47	1035	1898.75	69	1071	63.41	7.94684	266	45
30	474	67319	1644	2.00908e+19	908172300	2009-08-18 14:27:24.000	24.781	31	918	1861.12	70	1059	63.4098	7.94627	222	44
30	474	67321	1647	2.00908e+19	908172300	2009-08-18 14:27:27.000	27.5	39	1134	1837.15	71	1183	63.4094	7.94608	192	50
30	474	67324	1650	2.00908e+19	908172300	2009-08-18 14:27:30.000	30.14	15	721	1843.62	72	1182	63.4091	7.94644	151	49
30	474	67328	1652	2.00908e+19	908172300	2009-08-18 14:27:32.000	32.765	28	918	1867.24	73	1348	63.4087	7.94719	137	56
30	474	67330	1655	2.00908e+19	908172300	2009-08-18 14:27:35.000	35.484	36	963	1902.29	75	1530	63.4084	7.94809	123	64
30	474	67335	1658	2.00908e+19	908172300	2009-08-18 14:27:38.000	38.125	27	938	1944.44	75	1547	63.4084	7.94897	90	65
30	474	67337	1660	2.00908e+19	908172300	2009-08-18 14:27:40.000	40.843	32	1002	1977.63	75	1326	63.4085	7.94962	78	56
30	474	67345	1666	2.00908e+19	908172300	2009-08-18 14:27:46.000	46.187	57	1014	2002.48	73	909	63.4091	7.94975	5	38
30	474	67352	1675	2.00908e+19	908172300	2009-08-18 14:27:55.000	55.171	25	1194	1966.94	71	1070	63.4098	7.94849	321	40
30	474	67357	1680	2.00908e+19	908172300	2009-08-18 14:28:00.000	0.531	26	977	1934.3	70	844	63.4099	7.9477	287	35
30	474	67363	1683	2.00908e+19	908172300	2009-08-18 14:28:03.000	3.156	35	986	1902.54	69	886	63.41	7.94692	289	37
30	474	67368	1688	2.00908e+19	908172300	2009-08-18 14:28:08.000	8.531	38	1145	1837.31	71	1079	63.4094	7.94604	201	45
30	474	67372	1691	2.00908e+19	908172300	2009-08-18 14:28:11.000	11.156	46	1278	1824.01	72	1283	63.4091	7.94604	180	54
30	474	67377	1693	2.00908e+19	908172300	2009-08-18 14:28:13.000	13.875	53	1298	1831.89	74	1472	63.4086	7.94654	155	62
30	474	67381	1696	2.00908e+19	908172300	2009-08-18 14:28:16.000	16.5	45	1075	1848.37	75	1581	63.4082	7.94712	146	66
30	474	67383	1699	2.00908e+19	908172300	2009-08-18 14:28:19.000	19.234	22	836	1872.85	76	1700	63.4079	7.94781	135	72
30	474	67385	1701	2.00908e+19	908172300	2009-08-18 14:28:21.000	21.875	6	702	1916.73	77	1552	63.4077	7.94878	107	65
30	474	67391	1704	2.00908e+19	908172300	2009-08-18 14:28:24.000	24.5	40	1231	1953.04	77	1267	63.4079	7.94943	55	53
30	474	67394	1707	2.00908e+19	908172300	2009-08-18 14:28:27.000	27.218	54	1134	1964.54	76	1014	63.4083	7.94949	5	42
30	474	67396	1709	2.00908e+19	908172300	2009-08-18 14:28:29.000	29.843	28	851	1982.93	75	1077	63.4085	7.94971	19	45
30	474	67401	1712	2.00908e+19	908172300	2009-08-18 14:28:32.000	32.562	45	1060	2014.96	74	1114	63.4088	7.95022	41	47
30	474	67405	1715	2.00908e+19	908172300	2009-08-18 14:28:35.000	35.187	36	923	2048.44	74	1212	63.4091	7.95072	36	50
12	474	68118	2620	2.00908e+19	908172300	2009-08-18 14:43:40.000	40.031	34	1135	2002.93	70	435	63.4101	7.94902	291	22
12	474	68120	2622	2.00908e+19	908172300	2009-08-18 14:43:42.000	42.656	22	945	1990.58	69	647	63.4104	7.94852	322	46
12	474	68123	2630	2.00908e+19	908172300	2009-08-18 14:43:50.000	50.656	30	1132	1929.88	69	663	63.4101	7.94745	215	28
12	474	68127	2636	2.00908e+19	908172300	2009-08-18 14:43:56.000	56	27	963	1961.37	71	977	63.4096	7.94854	136	41
12	474	68132	2638	2.00908e+19	908172300	2009-08-18 14:43:58.000	58.718	35	999	2003.72	72	1414	63.4094	7.94958	112	60
12	474	68144	2646	2.00908e+19	908172300	2009-08-18 14:44:06.000	6.718	10	744	1950.5	75	1297	63.4083	7.94916	200	54
12	474	68149	2649	2.00908e+19	908172300	2009-08-18 14:44:09.000	9.343	25	862	1948.54	76	1219	63.4081	7.94927	169	51
12	474	68154	2652	2.00908e+19	908172300	2009-08-18 14:44:12.000	12.062	32	1039	1995.31	77	769	63.4079	7.9503	104	39
12	474	68159	2654	2.00908e+19	908172300	2009-08-18 14:44:14.000	14.687	23	975	2048.17	77	1253	63.408	7.95136	85	52
12	474	68161	2657	2.00908e+19	908172300	2009-08-18 14:44:17.000	17.406	35	1033	2092.07	78	1615	63.408	7.95228	93	68
12	474	68165	2660	2.00908e+19	908172300	2009-08-18 14:44:20.000	20.062	29	893	2082.28	79	1114	63.4076	7.95224	133	47
12	474	68171	2665	2.00908e+19	908172300	2009-08-18 14:44:25.000	25.406	34	1099	2033.24	81	1508	63.4067	7.95159	188	63
12	474	68173	2668	2.00908e+19	908172300	2009-08-18 14:44:28.000	28.031	16	765	2064.37	82	1200	63.4066	7.95227	162	50
12	474	68177	2670	2.00908e+19	908172300	2009-08-18 14:44:30.000	30.656	38	1114	2108.72	82	1005	63.4067	7.95314	76	42
12	474	68168	2662	2.00908e+19	908172300	2009-08-18 14:44:22.000	22.687	16	862	2052.09	79	870	63.4073	7.95177	213	36
12	474	68218	2700	2.00908e+19	908172300	2009-08-18 14:45:00.000	0.093	37	969	1907.93	76	777	63.4082	7.94837	8	39
12	474	68221	2702	2.00908e+19	908172300	2009-08-18 14:45:02.000	2.718	47	1051	1913.11	74	1276	63.4086	7.94823	351	53
12	474	68223	2705	2.00908e+19	908172300	2009-08-18 14:45:05.000	5.343	52	1215	1904.81	73	1483	63.4089	7.94781	333	62
12	474	68228	2708	2.00908e+19	908172300	2009-08-18 14:45:08.000	8.062	29	937	1866.74	73	1102	63.4089	7.94706	300	46
12	474	68229	2710	2.00908e+19	908172300	2009-08-18 14:45:10.000	10.687	46	1096	1825.65	73	1093	63.4088	7.94625	258	46
12	474	68231	2713	2.00908e+19	908172300	2009-08-18 14:45:13.000	13.406	26	768	1791.86	73	1219	63.4086	7.94569	230	51
12	474	68238	2716	2.00908e+19	908172300	2009-08-18 14:45:16.000	16.031	30	1024	1796.92	71	888	63.4091	7.94546	306	37
12	474	68246	2721	2.00908e+19	908172300	2009-08-18 14:45:21.000	21.375	35	985	1873.33	70	1404	63.4097	7.94659	23	58
12	474	68251	2724	2.00908e+19	908172300	2009-08-18 14:45:24.000	24	45	1049	1893.53	69	1302	63.41	7.94679	18	54
12	474	68258	2726	2.00908e+19	908172300	2009-08-18 14:45:26.000	26.656	58	1169	1875.71	69	914	63.41	7.94637	343	38
12	474	68265	2729	2.00908e+19	908172300	2009-08-18 14:45:29.000	29.375	39	1048	1843.85	69	544	63.4097	7.94592	216	39
12	474	68269	2732	2.00908e+19	908172300	2009-08-18 14:45:32.000	32	28	955	1809.51	70	990	63.4094	7.94547	211	41
12	474	68274	2734	2.00908e+19	908172300	2009-08-18 14:45:34.000	34.718	29	1062	1772.6	71	1295	63.4092	7.94486	231	55
12	474	68279	2737	2.00908e+19	908172300	2009-08-18 14:45:37.000	37.343	40	1042	1738.46	71	1246	63.409	7.94425	239	52
12	474	68283	2740	2.00908e+19	908172300	2009-08-18 14:45:40.000	40.062	37	1260	1728.22	70	875	63.4091	7.94393	266	37
12	474	68285	2742	2.00908e+19	908172300	2009-08-18 14:45:42.000	42.687	38	1164	1757.64	70	487	63.4094	7.94434	33	35
12	474	68287	2745	2.00908e+19	908172300	2009-08-18 14:45:45.000	45.406	31	819	1783.78	68	968	63.4098	7.94457	15	41
12	474	68290	2748	2.00908e+19	908172300	2009-08-18 14:45:48.000	48.031	43	1019	1799.85	68	1117	63.41	7.94474	22	47
12	474	68293	2750	2.00908e+19	908172300	2009-08-18 14:45:50.000	50.687	30	1072	1818.69	67	1113	63.4103	7.94486	9	47
12	474	68296	2753	2.00908e+19	908172300	2009-08-18 14:45:53.000	53.406	36	1155	1830.25	66	953	63.4106	7.94484	358	40
12	474	68300	2756	2.00908e+19	908172300	2009-08-18 14:45:56.000	56.031	47	1310	1809.86	65	848	63.4107	7.94431	326	35
12	474	68303	2758	2.00908e+19	908172300	2009-08-18 14:45:58.000	58.656	21	855	1770.99	66	653	63.4103	7.94386	206	46
12	474	68309	2761	2.00908e+19	908172300	2009-08-18 14:46:01.000	1.375	22	911	1738.87	68	1109	63.4099	7.94353	200	46
12	474	68315	2764	2.00908e+19	908172300	2009-08-18 14:46:04.000	4	31	1021	1707.82	69	1491	63.4095	7.94316	207	62
12	474	68319	2766	2.00908e+19	908172300	2009-08-18 14:46:06.000	6.734	48	1262	1692.04	68	973	63.4096	7.94274	235	41
12	474	68324	2772	2.00908e+19	908172300	2009-08-18 14:46:12.000	12	27	1052	1744.3	66	821	63.4102	7.94332	20	34
12	474	68329	2774	2.00908e+19	908172300	2009-08-18 14:46:14.000	14.718	45	1192	1756.85	65	1102	63.4105	7.9433	359	46
12	474	68332	2777	2.00908e+19	908172300	2009-08-18 14:46:17.000	17.343	8	750	1782.22	65	915	63.4106	7.94372	53	38
12	474	68340	2780	2.00908e+19	908172300	2009-08-18 14:46:20.000	20.062	14	802	1826.43	66	886	63.4106	7.94478	100	37
12	474	68346	2782	2.00908e+19	908172300	2009-08-18 14:46:22.000	22.687	44	1068	1875.25	67	1409	63.4105	7.94593	100	59
12	474	68350	2785	2.00908e+19	908172300	2009-08-18 14:46:25.000	25.406	28	824	1895.99	69	1809	63.41	7.94679	140	76
12	474	68355	2788	2.00908e+19	908172300	2009-08-18 14:46:28.000	28.031	29	1101	1879.3	70	1541	63.4096	7.94676	182	64
12	474	68361	2790	2.00908e+19	908172300	2009-08-18 14:46:30.000	30.656	26	914	1865.45	72	1599	63.4092	7.9468	178	67
12	474	68364	2793	2.00908e+19	908172300	2009-08-18 14:46:33.000	33.375	39	1101	1889.44	72	1217	63.4091	7.94742	153	51
12	474	68367	2796	2.00908e+19	908172300	2009-08-18 14:46:36.000	36	21	766	1936.95	73	1078	63.4091	7.94838	83	45
12	474	68371	2798	2.00908e+19	908172300	2009-08-18 14:46:38.000	38.718	29	902	1980.82	73	1313	63.4092	7.94925	79	55
12	474	68376	2801	2.00908e+19	908172300	2009-08-18 14:46:41.000	41.343	38	1047	2017.88	74	1489	63.4089	7.95019	120	62
12	474	68382	2804	2.00908e+19	908172300	2009-08-18 14:46:44.000	44.062	42	977	2003.89	75	1047	63.4087	7.95007	145	44
12	474	68384	2806	2.00908e+19	908172300	2009-08-18 14:46:46.000	46.687	31	1025	1974.89	75	1008	63.4084	7.94965	212	42
12	474	68389	2809	2.00908e+19	908172300	2009-08-18 14:46:49.000	49.312	36	892	1953.06	76	1019	63.4082	7.94929	224	42
12	474	68390	2812	2.00908e+19	908172300	2009-08-18 14:46:52.000	52.031	44	1132	1944.03	77	1113	63.4078	7.94932	178	46
12	474	68393	2814	2.00908e+19	908172300	2009-08-18 14:46:54.000	54.656	11	809	1978.97	78	819	63.4077	7.95008	144	34
12	474	68397	2817	2.00908e+19	908172300	2009-08-18 14:46:57.000	57.375	15	882	2021.63	78	1023	63.4078	7.95093	82	43
12	474	68398	2820	2.00908e+19	908172300	2009-08-18 14:47:00.000	0	33	992	2062.98	78	1317	63.4078	7.95177	87	55
12	474	68400	2822	2.00908e+19	908172300	2009-08-18 14:47:02.000	2.718	36	978	2099.85	79	1408	63.4075	7.95266	127	59
12	474	68403	2825	2.00908e+19	908172300	2009-08-18 14:47:05.000	5.343	20	945	2093.38	80	1193	63.4071	7.95267	148	50
12	474	68404	2828	2.00908e+19	908172300	2009-08-18 14:47:08.000	8.062	7	903	2081.87	81	1151	63.4069	7.95254	194	48
12	474	68409	2830	2.00908e+19	908172300	2009-08-18 14:47:10.000	10.687	40	1167	2068.52	82	1281	63.4064	7.95242	187	53
12	474	68413	2833	2.00908e+19	908172300	2009-08-18 14:47:13.000	13.312	26	890	2055.85	83	1169	63.4062	7.95223	199	49
12	474	68420	2838	2.00908e+19	908172300	2009-08-18 14:47:18.000	18.656	11	998	2064.42	81	645	63.4067	7.95224	8	46
12	474	68427	2841	2.00908e+19	908172300	2009-08-18 14:47:21.000	21.375	45	1267	2081.26	80	1001	63.407	7.95247	20	42
12	474	68446	2854	2.00908e+19	908172300	2009-08-18 14:47:34.000	34.687	34	981	1960.74	81	1086	63.4068	7.95009	263	45
12	474	68451	2857	2.00908e+19	908172300	2009-08-18 14:47:37.000	37.312	40	1160	1930.99	81	665	63.4066	7.94956	229	33
12	474	68468	2875	2.00908e+19	908172300	2009-08-18 14:47:55.000	55.968	38	1049	1860.27	77	887	63.4076	7.9477	229	64
12	474	68470	2878	2.00908e+19	908172300	2009-08-18 14:47:58.000	58.687	38	1214	1829.52	77	1201	63.4075	7.9471	256	51
12	474	68471	2881	2.00908e+19	908172300	2009-08-18 14:48:01.000	1.312	45	1076	1810.1	77	964	63.4075	7.94669	273	40
12	474	68479	2886	2.00908e+19	908172300	2009-08-18 14:48:06.000	6.656	51	992	1840.9	76	658	63.4081	7.94705	28	47
12	474	68484	2889	2.00908e+19	908172300	2009-08-18 14:48:09.000	9.296	38	984	1851.94	74	1048	63.4084	7.94708	2	44
12	474	68486	2892	2.00908e+19	908172300	2009-08-18 14:48:12.000	12.031	47	1099	1863.8	74	1018	63.4087	7.94715	6	43
12	474	68491	2894	2.00908e+19	908172300	2009-08-18 14:48:14.000	14.656	33	898	1881.11	73	1062	63.4089	7.94733	17	44
12	474	68494	2897	2.00908e+19	908172300	2009-08-18 14:48:17.000	17.281	22	1010	1868.36	72	910	63.4091	7.94691	318	38
12	474	68498	2902	2.00908e+19	908172300	2009-08-18 14:48:22.000	22.625	33	1072	1793.59	72	947	63.4088	7.9456	251	39
12	474	68502	2905	2.00908e+19	908172300	2009-08-18 14:48:25.000	25.343	43	1122	1766.59	72	1100	63.4088	7.94502	271	46
12	474	68503	2907	2.00908e+19	908172300	2009-08-18 14:48:27.000	27.968	52	1399	1760.61	72	811	63.4089	7.94479	293	45
12	474	68507	2910	2.00908e+19	908172300	2009-08-18 14:48:30.000	30.687	20	770	1787.13	71	449	63.4091	7.94519	40	32
12	474	68511	2916	2.00908e+19	908172300	2009-08-18 14:48:36.000	36.031	39	1052	1869.66	70	1334	63.4098	7.94646	43	45
12	474	68512	2918	2.00908e+19	908172300	2009-08-18 14:48:38.000	38.656	35	974	1888.24	69	1321	63.41	7.94661	14	55
12	474	68516	2924	2.00908e+19	908172300	2009-08-18 14:48:44.000	44.031	32	908	1825.53	69	682	63.4098	7.9455	223	34
12	474	68518	2926	2.00908e+19	908172300	2009-08-18 14:48:46.000	46.656	44	1045	1790.69	70	1116	63.4094	7.94503	213	47
12	474	68523	2929	2.00908e+19	908172300	2009-08-18 14:48:49.000	49.281	40	1087	1755.76	70	1325	63.4092	7.94443	235	55
12	474	68538	2942	2.00908e+19	908172300	2009-08-18 14:49:02.000	2.687	51	1168	1862.58	67	939	63.4106	7.94558	359	40
12	474	68547	2945	2.00908e+19	908172300	2009-08-18 14:49:05.000	5.312	9	768	1855.46	66	956	63.4107	7.94524	320	40
12	474	68555	2950	2.00908e+19	908172300	2009-08-18 14:49:10.000	10.656	45	1061	1788.85	67	809	63.4102	7.9443	226	58
12	474	68558	2953	2.00908e+19	908172300	2009-08-18 14:49:13.000	13.281	34	1112	1757.3	68	1264	63.4099	7.94394	204	53
12	474	68562	2956	2.00908e+19	908172300	2009-08-18 14:49:16.000	16	42	1142	1728.31	68	1145	63.4097	7.94344	238	48
12	474	68568	2961	2.00908e+19	908172300	2009-08-18 14:49:21.000	21.343	36	1186	1770.42	67	658	63.4102	7.94387	41	47
12	474	68570	2963	2.00908e+19	908172300	2009-08-18 14:49:23.000	23.968	44	1120	1797.62	66	995	63.4105	7.94424	35	55
12	474	68576	2966	2.00908e+19	908172300	2009-08-18 14:49:26.000	26.687	39	1238	1823.1	65	1095	63.4107	7.94453	26	46
12	474	68587	2974	2.00908e+19	908172300	2009-08-18 14:49:34.000	34.656	18	955	1777.48	66	509	63.4105	7.9438	204	21
12	474	68589	2977	2.00908e+19	908172300	2009-08-18 14:49:37.000	37.281	24	1151	1748.82	67	871	63.4102	7.94346	207	61
12	474	68594	2980	2.00908e+19	908172300	2009-08-18 14:49:40.000	40	43	1122	1724.44	67	1217	63.4099	7.94318	206	51
12	474	68602	2993	2.00908e+19	908172300	2009-08-18 14:49:53.000	53.312	38	1318	1814.02	64	541	63.4111	7.94392	346	27
12	474	68603	2996	2.00908e+19	908172300	2009-08-18 14:49:56.000	56.031	28	916	1846.05	64	754	63.4112	7.94455	26	25
12	474	68605	2998	2.00908e+19	908172300	2009-08-18 14:49:58.000	58.656	37	1147	1866.1	66	902	63.4108	7.94543	136	65
12	474	68609	3001	2.00908e+19	908172300	2009-08-18 14:50:01.000	1.281	44	1215	1858.05	67	1327	63.4103	7.94569	166	55
12	474	68616	3004	2.00908e+19	908172300	2009-08-18 14:50:04.000	4	34	1084	1851.06	69	1649	63.41	7.94588	167	69
12	474	68619	3006	2.00908e+19	908172300	2009-08-18 14:50:06.000	6.625	47	1173	1831.06	70	1601	63.4095	7.94587	181	67
12	474	68624	3009	2.00908e+19	908172300	2009-08-18 14:50:09.000	9.343	16	980	1848.24	71	1317	63.4093	7.94637	162	55
12	474	68628	3011	2.00908e+19	908172300	2009-08-18 14:50:11.000	11.968	7	722	1889.34	71	1016	63.4094	7.9472	81	56
12	474	68631	3014	2.00908e+19	908172300	2009-08-18 14:50:14.000	14.687	7	766	1937.04	72	1238	63.4094	7.94817	84	52
12	474	68636	3017	2.00908e+19	908172300	2009-08-18 14:50:17.000	17.312	40	1192	1981.42	72	1461	63.4094	7.94907	83	61
12	474	68640	3020	2.00908e+19	908172300	2009-08-18 14:50:20.000	20.031	50	947	1992.42	73	1278	63.4091	7.94953	114	43
12	474	68647	3025	2.00908e+19	908172300	2009-08-18 14:50:25.000	25.281	33	978	1938.11	74	1012	63.4086	7.94873	221	42
12	474	68651	3028	2.00908e+19	908172300	2009-08-18 14:50:28.000	28	35	1072	1919.39	75	1060	63.4084	7.94848	205	44
12	474	68655	3030	2.00908e+19	908172300	2009-08-18 14:50:30.000	30.625	42	956	1933.26	76	923	63.408	7.94897	148	38
12	474	68659	3033	2.00908e+19	908172300	2009-08-18 14:50:33.000	33.343	67	1424	1976.14	76	847	63.4081	7.94982	115	36
12	474	68662	3035	2.00908e+19	908172300	2009-08-18 14:50:35.000	35.968	61	1425	2019.35	77	1274	63.408	7.95074	98	71
12	474	68664	3038	2.00908e+19	908172300	2009-08-18 14:50:38.000	38.687	49	1075	2058.33	77	1370	63.4081	7.95152	81	58
12	474	68665	3041	2.00908e+19	908172300	2009-08-18 14:50:41.000	41.312	59	1174	2095.36	77	1324	63.4081	7.95229	92	55
12	474	68679	3049	2.00908e+19	908172300	2009-08-18 14:50:49.000	49.281	21	1312	2028.96	79	1121	63.4072	7.95131	221	47
12	474	68685	3054	2.00908e+19	908172300	2009-08-18 14:50:54.000	54.625	29	1189	2024.96	81	1115	63.4066	7.95147	174	46
12	474	68672	3043	2.00908e+19	908172300	2009-08-18 14:50:43.000	43.937	66	1238	2093.85	78	995	63.4077	7.95244	133	41
12	474	68700	3073	2.00908e+19	908172300	2009-08-18 14:51:13.000	13.281	31	1025	2060.62	78	598	63.4077	7.95177	320	30
12	474	68704	3075	2.00908e+19	908172300	2009-08-18 14:51:15.000	15.921	27	1138	2039.23	78	698	63.4076	7.95137	288	29
12	474	68709	3078	2.00908e+19	908172300	2009-08-18 14:51:18.000	18.593	35	1107	2012.32	78	680	63.4075	7.95085	250	28
12	474	68711	3081	2.00908e+19	908172300	2009-08-18 14:51:21.000	21.25	49	1293	1986.64	79	825	63.4074	7.9504	233	34
12	474	68721	3094	2.00908e+19	908172300	2009-08-18 14:51:34.000	34.656	34	1181	1977.64	77	653	63.408	7.9499	11	47
12	474	68724	3097	2.00908e+19	908172300	2009-08-18 14:51:37.000	37.281	37	1034	1988.9	76	961	63.4083	7.95	9	40
12	474	68728	3100	2.00908e+19	908172300	2009-08-18 14:51:40.000	40	59	1120	2001.4	75	925	63.4085	7.95011	11	31
12	474	68731	3102	2.00908e+19	908172300	2009-08-18 14:51:42.000	42.625	57	1375	2007.14	74	882	63.4087	7.95009	358	37
12	474	68735	3105	2.00908e+19	908172300	2009-08-18 14:51:45.000	45.343	24	815	1981.54	74	818	63.4089	7.94945	300	34
12	474	68738	3107	2.00908e+19	908172300	2009-08-18 14:51:47.000	47.968	34	1098	1952.98	74	641	63.4087	7.94899	266	36
12	474	68741	3110	2.00908e+19	908172300	2009-08-18 14:51:50.000	50.593	42	1136	1925.12	74	883	63.4085	7.9485	236	37
12	474	68744	3113	2.00908e+19	908172300	2009-08-18 14:51:53.000	53.312	53	1043	1891.44	74	994	63.4085	7.94782	261	41
12	474	68746	3115	2.00908e+19	908172300	2009-08-18 14:51:55.000	55.937	54	1145	1862.85	75	983	63.4083	7.94732	237	41
12	474	68748	3118	2.00908e+19	908172300	2009-08-18 14:51:58.000	58.656	35	943	1858.78	74	751	63.4086	7.9471	282	32
12	474	68752	3121	2.00908e+19	908172300	2009-08-18 14:52:01.000	1.281	25	1336	1886.71	73	733	63.409	7.94742	20	37
12	474	68755	3124	2.00908e+19	908172300	2009-08-18 14:52:04.000	4	46	1215	1906.1	72	1061	63.4092	7.94764	21	36
12	474	68759	3129	2.00908e+19	908172300	2009-08-18 14:52:09.000	9.25	29	845	1829.78	71	842	63.4092	7.94608	261	59
12	474	68766	3134	2.00908e+19	908172300	2009-08-18 14:52:14.000	14.593	21	850	1908.39	69	1222	63.4101	7.947	23	88
12	474	68771	3137	2.00908e+19	908172300	2009-08-18 14:52:17.000	17.312	23	1018	1870.92	69	922	63.4099	7.94634	341	39
12	474	68778	3142	2.00908e+19	908172300	2009-08-18 14:52:22.000	22.593	12	848	1824.78	69	900	63.4098	7.94543	258	38
12	474	68784	3147	2.00908e+19	908172300	2009-08-18 14:52:27.000	27.937	38	1143	1871.7	67	694	63.4104	7.94597	11	50
12	474	68788	3153	2.00908e+19	908172300	2009-08-18 14:52:33.000	33.312	46	1165	1792.9	69	921	63.4098	7.94475	215	47
12	474	68789	3155	2.00908e+19	908172300	2009-08-18 14:52:35.000	35.937	53	1102	1768.51	68	1147	63.4098	7.94425	263	48
12	474	68796	3163	2.00908e+19	908172300	2009-08-18 14:52:43.000	43.906	28	1021	1790.73	66	803	63.4104	7.94411	331	33
12	474	68798	3169	2.00908e+19	908172300	2009-08-18 14:52:49.000	49.265	35	1240	1721.64	67	1065	63.4098	7.94318	246	44
12	474	68802	3174	2.00908e+19	908172300	2009-08-18 14:52:54.000	54.625	30	1191	1750.25	65	882	63.4106	7.94308	2	64
12	474	68795	3161	2.00908e+19	908172300	2009-08-18 14:52:41.000	41.281	14	916	1819.03	67	724	63.4103	7.94485	39	36
12	474	68813	3182	2.00908e+19	908172300	2009-08-18 14:53:02.000	2.593	24	994	1813.46	68	1170	63.4101	7.94496	97	49
12	474	68817	3185	2.00908e+19	908172300	2009-08-18 14:53:05.000	5.234	38	1033	1818.82	70	1594	63.4096	7.94551	154	67
12	474	68821	3187	2.00908e+19	908172300	2009-08-18 14:53:07.000	7.968	35	950	1858.64	71	1670	63.4094	7.94649	111	70
12	474	68825	3190	2.00908e+19	908172300	2009-08-18 14:53:10.000	10.593	26	875	1852.17	73	1694	63.4089	7.94673	168	71
12	474	68829	3193	2.00908e+19	908172300	2009-08-18 14:53:13.000	13.218	37	1140	1880.04	73	1418	63.4088	7.94742	116	59
12	474	68833	3195	2.00908e+19	908172300	2009-08-18 14:53:15.000	15.937	60	1176	1919.58	74	1330	63.4087	7.94831	104	55
12	474	68838	3198	2.00908e+19	908172300	2009-08-18 14:53:18.000	18.562	43	959	1919.58	76	1476	63.408	7.94868	165	61
12	474	68842	3201	2.00908e+19	908172300	2009-08-18 14:53:21.000	21.281	13	690	1950.46	76	1131	63.4083	7.9492	136	48
12	474	68845	3203	2.00908e+19	908172300	2009-08-18 14:53:23.000	23.921	60	1069	1998.97	76	1210	63.4081	7.95026	102	50
12	474	68852	3209	2.00908e+19	908172300	2009-08-18 14:53:29.000	29.265	17	872	2051.57	78	1501	63.4076	7.95162	132	63
12	474	68864	3230	2.00908e+19	908172300	2009-08-18 14:53:50.000	50.578	19	1021	1992.36	78	882	63.4076	7.95038	255	37
12	474	68874	3238	2.00908e+19	908172300	2009-08-18 14:53:58.000	58.656	24	900	1962.19	75	1170	63.4085	7.9493	307	49
12	474	68880	3246	2.00908e+19	908172300	2009-08-18 14:54:06.000	6.656	42	1017	1905.77	73	939	63.4089	7.94784	272	39
12	474	68883	3252	2.00908e+19	908172300	2009-08-18 14:54:12.000	12	18	943	1944.62	71	921	63.4097	7.94812	344	31
12	474	68888	3257	2.00908e+19	908172300	2009-08-18 14:54:17.000	17.343	32	1031	1921.84	70	613	63.4098	7.94753	296	26
12	474	68890	3259	2.00908e+19	908172300	2009-08-18 14:54:19.000	19.968	35	1066	1932.24	69	727	63.4101	7.94751	358	52
12	474	68901	3267	2.00908e+19	908172300	2009-08-18 14:54:27.000	27.953	27	1079	1944.88	68	808	63.4104	7.94754	49	58
12	474	68905	3270	2.00908e+19	908172300	2009-08-18 14:54:30.000	30.593	24	849	1907.46	68	637	63.4104	7.94675	3	27
12	474	68910	3278	2.00908e+19	908172300	2009-08-18 14:54:38.000	38.687	14	744	1902.57	66	720	63.4109	7.94614	306	30
12	474	68916	3286	2.00908e+19	908172300	2009-08-18 14:54:46.000	46.593	33	1167	1861.68	65	578	63.4109	7.94526	350	41
12	474	68928	3297	2.00908e+19	908172300	2009-08-18 14:54:57.000	57.281	27	971	1798.76	65	545	63.4106	7.94411	283	23
12	474	68931	3300	2.00908e+19	908172300	2009-08-18 14:55:00.000	0	12	866	1797.57	67	1423	63.4102	7.94445	158	48
12	474	68914	3283	2.00908e+19	908172300	2009-08-18 14:54:43.000	43.968	45	1247	1852.95	67	716	63.4106	7.94538	225	30
12	474	68923	3291	2.00908e+19	908172300	2009-08-18 14:54:51.000	51.937	39	1110	1795.65	67	943	63.4102	7.94451	219	68
12	474	68934	3302	2.00908e+19	908172300	2009-08-18 14:55:02.000	2.625	35	1089	1830.92	68	830	63.4102	7.94526	103	60
12	474	68937	3305	2.00908e+19	908172300	2009-08-18 14:55:05.000	5.343	34	1061	1864.27	69	1463	63.4099	7.94624	124	62
12	474	68938	3308	2.00908e+19	908172300	2009-08-18 14:55:08.000	8	36	1127	1887.74	70	1445	63.4097	7.94688	119	60
12	474	68940	3310	2.00908e+19	908172300	2009-08-18 14:55:10.000	10.656	25	1072	1915.33	71	1517	63.4095	7.94764	124	64
12	474	68943	3313	2.00908e+19	908172300	2009-08-18 14:55:13.000	13.281	26	964	1941.38	72	1443	63.4092	7.94843	132	60
12	474	68946	3316	2.00908e+19	908172300	2009-08-18 14:55:16.000	16	27	940	1966.94	74	1585	63.4089	7.94916	131	66
12	474	68951	3324	2.00908e+19	908172300	2009-08-18 14:55:24.000	24	28	980	2058.11	75	1175	63.4086	7.95125	114	49
12	474	68948	3318	2.00908e+19	908172300	2009-08-18 14:55:18.000	18.625	37	932	2007.21	74	1515	63.4088	7.95005	99	63
12	474	68950	3321	2.00908e+19	908172300	2009-08-18 14:55:21.000	21.343	45	1202	2004.54	76	1397	63.4083	7.95028	137	59
12	474	68967	3358	2.00908e+19	908172300	2009-08-18 14:55:58.000	58.625	42	1288	2002.53	73	986	63.4091	7.94977	309	70
12	474	68978	3377	2.00908e+19	908172300	2009-08-18 14:56:17.000	17.328	42	1074	1952.76	68	1117	63.4104	7.94773	322	47
12	474	68977	3374	2.00908e+19	908172300	2009-08-18 14:56:14.000	14.609	8	1060	1965.36	70	947	63.41	7.94826	324	40
12	474	68981	3385	2.00908e+19	908172300	2009-08-18 14:56:25.000	25.296	26	1298	1960.6	71	917	63.4097	7.94846	144	38
12	474	68973	3369	2.00908e+19	908172300	2009-08-18 14:56:09.000	9.312	30	1038	1982.62	71	711	63.4096	7.94898	328	36
12	474	68970	3366	2.00908e+19	908172300	2009-08-18 14:56:06.000	6.593	40	1138	1989.03	72	471	63.4094	7.94927	318	20
12	474	68984	3387	2.00908e+19	908172300	2009-08-18 14:56:27.000	27.937	34	1191	1994.41	73	1282	63.4093	7.94945	130	92
12	474	68986	3390	2.00908e+19	908172300	2009-08-18 14:56:30.000	30.656	54	1141	2035.71	74	1983	63.409	7.95055	125	84
12	474	68987	3393	2.00908e+19	908172300	2009-08-18 14:56:33.000	33.296	37	1223	2037.2	75	1615	63.4088	7.9507	161	68
12	474	68994	3398	2.00908e+19	908172300	2009-08-18 14:56:38.000	38.656	40	1024	2003.9	75	593	63.4085	7.95017	222	25
12	474	69000	3403	2.00908e+19	908172300	2009-08-18 14:56:43.000	43.906	40	1111	1978.18	74	479	63.4087	7.94948	297	34
12	474	69003	3406	2.00908e+19	908172300	2009-08-18 14:56:46.000	46.625	32	1206	1957.85	74	632	63.4087	7.94908	255	26
12	474	69006	3411	2.00908e+19	908172300	2009-08-18 14:56:51.000	51.968	32	1042	1937.85	73	605	63.409	7.94848	316	26
12	474	69020	3425	2.00908e+19	908172300	2009-08-18 14:57:05.000	5.343	8	1096	1962.63	70	708	63.41	7.94824	341	30
12	474	69015	3422	2.00908e+19	908172300	2009-08-18 14:57:02.000	2.593	18	1216	1962.38	71	642	63.4098	7.94842	323	27
12	474	69034	3446	2.00908e+19	908172300	2009-08-18 14:57:26.000	26.593	7	1180	1971.41	72	926	63.4094	7.9489	130	38
12	474	69038	3449	2.00908e+19	908172300	2009-08-18 14:57:29.000	29.312	22	842	2003.89	73	989	63.4092	7.9497	114	50
12	474	69042	3451	2.00908e+19	908172300	2009-08-18 14:57:31.000	31.953	39	1111	2042.07	74	1468	63.4091	7.95058	106	62
12	474	69061	3478	2.00908e+19	908172300	2009-08-18 14:57:58.000	58.609	43	1202	2027.25	74	1112	63.4091	7.95029	141	46
12	474	69065	3481	2.00908e+19	908172300	2009-08-18 14:58:01.000	1.265	12	1059	2057.42	74	1077	63.409	7.95095	98	45
14	474	72261	2960	2.00908e+19	908172300	2009-08-18 15:49:20.000	20.14	28	857	2257.8	70	944	63.4108	7.95394	68	48
14	474	72265	2962	2.00908e+19	908172300	2009-08-18 15:49:22.000	22.781	21	871	2298.25	70	1380	63.4109	7.95472	75	58
14	474	72269	2965	2.00908e+19	908172300	2009-08-18 15:49:25.000	25.5	8	749	2339.03	70	1384	63.4109	7.95553	78	58
14	474	72279	2970	2.00908e+19	908172300	2009-08-18 15:49:30.000	30.765	41	878	2434.21	71	1500	63.411	7.95751	86	63
14	474	72285	2973	2.00908e+19	908172300	2009-08-18 15:49:33.000	33.484	20	884	2477.87	72	1687	63.4107	7.95864	120	70
14	474	72291	2976	2.00908e+19	908172300	2009-08-18 15:49:36.000	36.109	33	751	2525.15	73	1255	63.4106	7.9597	100	63
14	474	72293	2978	2.00908e+19	908172300	2009-08-18 15:49:38.000	38.843	6	796	2571.45	73	1812	63.4105	7.96073	101	77
14	474	72297	2981	2.00908e+19	908172300	2009-08-18 15:49:41.000	41.484	16	891	2616.03	74	1692	63.4104	7.96174	104	71
14	474	72299	2984	2.00908e+19	908172300	2009-08-18 15:49:44.000	44.125	15	869	2659.54	75	1674	63.4103	7.96273	107	70
14	474	72302	2986	2.00908e+19	908172300	2009-08-18 15:49:46.000	46.843	28	945	2698.49	75	1723	63.41	7.96372	123	72
14	474	72303	2989	2.00908e+19	908172300	2009-08-18 15:49:49.000	49.468	18	977	2739.15	76	1602	63.41	7.96457	92	67
14	474	72306	2994	2.00908e+19	908172300	2009-08-18 15:49:54.000	54.812	35	1011	2816.3	77	1635	63.4094	7.96647	124	68
14	474	72311	2997	2.00908e+19	908172300	2009-08-18 15:49:57.000	57.437	26	912	2856.43	78	1888	63.4091	7.96745	127	79
14	474	72314	3000	2.00908e+19	908172300	2009-08-18 15:50:00.000	0.156	32	877	2897.28	79	1134	63.409	7.96834	106	57
14	474	72331	3024	2.00908e+19	908172300	2009-08-18 15:50:24.000	24.078	25	607	3278.91	84	1187	63.4069	7.97678	118	59
14	474	72335	3029	2.00908e+19	908172300	2009-08-18 15:50:29.000	29.437	46	879	3363.19	85	1812	63.4063	7.9786	125	76
14	474	72341	3037	2.00908e+19	908172300	2009-08-18 15:50:37.000	37.406	55	864	3494.45	87	1644	63.4057	7.98134	93	68
14	474	72346	3040	2.00908e+19	908172300	2009-08-18 15:50:40.000	40.125	12	765	3542.72	87	1126	63.4054	7.98235	126	57
14	474	72352	3045	2.00908e+19	908172300	2009-08-18 15:50:45.000	45.468	36	763	3634.24	88	1696	63.4051	7.98422	93	71
14	474	72395	3090	2.00908e+19	908172300	2009-08-18 15:51:30.000	30.765	53	792	3624.56	88	589	63.4053	7.984	307	42
14	474	72408	3106	2.00908e+19	908172300	2009-08-18 15:51:46.000	46.718	33	697	3496.51	85	770	63.4064	7.98128	326	55
14	474	72412	3109	2.00908e+19	908172300	2009-08-18 15:51:49.000	49.437	39	892	3468.22	85	1057	63.4064	7.9807	287	45
14	474	72417	3112	2.00908e+19	908172300	2009-08-18 15:51:52.000	52.062	39	828	3443.38	85	1100	63.4067	7.98015	315	46
14	474	72419	3114	2.00908e+19	908172300	2009-08-18 15:51:54.000	54.781	21	778	3424.72	85	944	63.4068	7.97976	293	40
14	474	72421	3120	2.00908e+19	908172300	2009-08-18 15:52:00.000	0.031	40	760	3376.62	84	917	63.4071	7.97871	306	38
14	474	72422	3122	2.00908e+19	908172300	2009-08-18 15:52:02.000	2.765	20	739	3345.58	84	1115	63.4073	7.97804	301	47
14	474	72426	3128	2.00908e+19	908172300	2009-08-18 15:52:08.000	8.125	60	916	3288.25	83	1214	63.4076	7.97678	330	51
14	474	72429	3130	2.00908e+19	908172300	2009-08-18 15:52:10.000	10.75	22	759	3255.01	83	1025	63.4075	7.97616	299	43
14	474	72432	3133	2.00908e+19	908172300	2009-08-18 15:52:13.000	13.375	44	927	3231.8	82	1189	63.4077	7.97562	316	49
14	474	72437	3138	2.00908e+19	908172300	2009-08-18 15:52:18.000	18.718	22	836	3175.24	82	1024	63.4078	7.97443	283	43
14	474	72440	3141	2.00908e+19	908172300	2009-08-18 15:52:21.000	21.437	19	765	3142.66	82	1091	63.408	7.97371	302	46
14	474	72445	3144	2.00908e+19	908172300	2009-08-18 15:52:24.000	24.062	33	889	3110.04	81	919	63.4082	7.97297	302	46
14	474	72450	3146	2.00908e+19	908172300	2009-08-18 15:52:26.000	26.781	9	763	3076.64	81	1220	63.4082	7.97231	263	51
14	474	72467	3162	2.00908e+19	908172300	2009-08-18 15:52:42.000	42.75	38	956	2913.26	79	1014	63.4089	7.96869	293	42
14	474	72471	3165	2.00908e+19	908172300	2009-08-18 15:52:45.000	45.468	45	891	2887.15	79	1054	63.409	7.96812	286	44
14	474	72474	3168	2.00908e+19	908172300	2009-08-18 15:52:48.000	48.093	37	810	2862.79	78	657	63.4091	7.96755	299	33
14	474	72478	3170	2.00908e+19	908172300	2009-08-18 15:52:50.000	50.812	20	782	2832.23	78	939	63.4091	7.96696	255	40
14	474	72479	3173	2.00908e+19	908172300	2009-08-18 15:52:53.000	53.437	12	771	2810.34	78	646	63.4093	7.9664	313	46
14	474	72480	3176	2.00908e+19	908172300	2009-08-18 15:52:56.000	56.062	25	944	2782.06	78	951	63.4093	7.96582	271	40
14	474	72482	3178	2.00908e+19	908172300	2009-08-18 15:52:58.000	58.781	27	1056	2752.8	77	971	63.4093	7.96522	268	40
14	474	72501	3202	2.00908e+19	908172300	2009-08-18 15:53:22.000	22.781	14	790	2405.93	75	1532	63.4094	7.95801	267	110
14	474	72505	3205	2.00908e+19	908172300	2009-08-18 15:53:25.000	25.406	26	855	2370.1	75	1962	63.4094	7.95722	282	82
14	474	72509	3208	2.00908e+19	908172300	2009-08-18 15:53:28.000	28.125	29	927	2339.99	74	1323	63.4096	7.9565	295	56
14	474	72510	3210	2.00908e+19	908172300	2009-08-18 15:53:30.000	30.75	47	1057	2316.4	74	1156	63.4097	7.95596	286	48
14	474	72516	3213	2.00908e+19	908172300	2009-08-18 15:53:33.000	33.375	36	989	2290.55	73	750	63.4099	7.95526	306	53
14	474	72520	3216	2.00908e+19	908172300	2009-08-18 15:53:36.000	36.093	27	944	2262.93	72	1231	63.4101	7.95452	305	51
14	474	72523	3218	2.00908e+19	908172300	2009-08-18 15:53:38.000	38.718	9	852	2225.52	71	1562	63.4104	7.95353	301	65
14	474	72526	3221	2.00908e+19	908172300	2009-08-18 15:53:41.000	41.437	11	870	2188.72	70	1560	63.4105	7.95267	284	66
14	474	72530	3224	2.00908e+19	908172300	2009-08-18 15:53:44.000	44.062	36	1075	2177.35	70	1408	63.4107	7.95225	320	59
14	474	72533	3226	2.00908e+19	908172300	2009-08-18 15:53:46.000	46.781	19	838	2211.05	69	2173	63.4111	7.95269	31	92
14	474	72535	3229	2.00908e+19	908172300	2009-08-18 15:53:49.000	49.406	37	1065	2267.99	69	989	63.4111	7.95385	81	41
14	474	72539	3232	2.00908e+19	908172300	2009-08-18 15:53:52.000	52.046	20	872	2321.66	70	1555	63.4111	7.95501	91	65
14	474	72545	3234	2.00908e+19	908172300	2009-08-18 15:53:54.000	54.781	28	915	2368.22	70	1814	63.411	7.95608	101	76
14	474	72551	3237	2.00908e+19	908172300	2009-08-18 15:53:57.000	57.406	38	945	2410.37	71	1728	63.4109	7.95704	102	72
14	474	72557	3242	2.00908e+19	908172300	2009-08-18 15:54:02.000	2.781	18	983	2499.85	73	1761	63.4106	7.9592	111	74
14	474	72559	3245	2.00908e+19	908172300	2009-08-18 15:54:05.000	5.406	26	804	2540.28	73	1708	63.4105	7.96009	98	71
14	474	72561	3250	2.00908e+19	908172300	2009-08-18 15:54:10.000	10.75	38	866	2617.38	74	1432	63.4103	7.96183	103	60
14	474	72564	3253	2.00908e+19	908172300	2009-08-18 15:54:13.000	13.39	46	1126	2663	74	1414	63.4104	7.96272	78	59
14	474	72569	3256	2.00908e+19	908172300	2009-08-18 15:54:16.000	16.109	30	879	2702.24	75	1924	63.4104	7.96356	94	80
14	474	72572	3258	2.00908e+19	908172300	2009-08-18 15:54:18.000	18.75	72	1321	2743.88	75	1380	63.4105	7.96439	79	58
14	474	72577	3264	2.00908e+19	908172300	2009-08-18 15:54:24.000	24.109	17	860	2818.69	76	1356	63.4102	7.96607	106	57
14	474	72595	3282	2.00908e+19	908172300	2009-08-18 15:54:42.000	42.718	10	756	3085.55	78	844	63.4098	7.97183	60	60
14	474	72598	3285	2.00908e+19	908172300	2009-08-18 15:54:45.000	45.437	33	878	3120.8	78	1279	63.4096	7.97263	115	53
14	474	72740	3432	2.00908e+19	908172300	2009-08-18 15:57:12.000	12.062	16	683	3404.89	78	949	63.4103	7.97815	277	40
14	474	72744	3434	2.00908e+19	908172300	2009-08-18 15:57:14.000	14.687	35	749	3381.92	78	541	63.4103	7.97768	268	38
14	474	72748	3437	2.00908e+19	908172300	2009-08-18 15:57:17.000	17.437	42	790	3357.38	78	870	63.4104	7.97711	299	36
14	474	72765	3461	2.00908e+19	908172300	2009-08-18 15:57:41.000	41.437	26	849	3150.17	76	1046	63.4108	7.97263	293	44
14	474	72768	3464	2.00908e+19	908172300	2009-08-18 15:57:44.000	44.062	24	785	3120.69	76	994	63.4108	7.97205	259	41
14	474	72772	3466	2.00908e+19	908172300	2009-08-18 15:57:46.000	46.781	41	902	3094.55	76	1268	63.4108	7.97148	280	53
14	474	72776	3469	2.00908e+19	908172300	2009-08-18 15:57:49.000	49.406	55	899	3065.13	76	920	63.4107	7.97093	246	38
14	474	72780	3472	2.00908e+19	908172300	2009-08-18 15:57:52.000	52.031	25	920	3034.73	76	939	63.4107	7.9703	271	39
14	474	72784	3474	2.00908e+19	908172300	2009-08-18 15:57:54.000	54.75	10	731	3006.69	76	949	63.4105	7.96981	236	40
14	474	72787	3477	2.00908e+19	908172300	2009-08-18 15:57:57.000	57.375	30	819	2973.84	75	994	63.4106	7.96909	281	41
14	474	72791	3480	2.00908e+19	908172300	2009-08-18 15:58:00.000	0.125	24	810	2939.11	75	1038	63.4106	7.96838	266	44
14	474	72795	3482	2.00908e+19	908172300	2009-08-18 15:58:02.000	2.75	47	1016	2913.73	75	1049	63.4106	7.96785	271	44
14	474	72799	3485	2.00908e+19	908172300	2009-08-18 15:58:05.000	5.39	38	943	2885.27	75	989	63.4106	7.96724	276	41
14	474	72803	3488	2.00908e+19	908172300	2009-08-18 15:58:08.000	8.125	22	843	2850.83	75	1038	63.4107	7.96646	286	43
14	474	72804	3490	2.00908e+19	908172300	2009-08-18 15:58:10.000	10.765	30	836	2818.42	75	1041	63.4105	7.96591	230	44
14	474	72807	3493	2.00908e+19	908172300	2009-08-18 15:58:13.000	13.437	30	987	2789.93	75	1042	63.4105	7.9653	276	44
14	474	72811	3496	2.00908e+19	908172300	2009-08-18 15:58:16.000	16.062	24	827	2756.86	74	1013	63.4105	7.96461	269	42
14	474	72813	3498	2.00908e+19	908172300	2009-08-18 15:58:18.000	18.781	36	947	2726.36	74	1031	63.4105	7.96399	267	43
14	474	72817	3504	2.00908e+19	908172300	2009-08-18 15:58:24.000	24.125	23	781	2663.01	74	1010	63.4103	7.96279	250	43
14	474	72823	3506	2.00908e+19	908172300	2009-08-18 15:58:26.000	26.75	46	903	2634.59	74	991	63.4104	7.96217	278	41
14	474	72830	3509	2.00908e+19	908172300	2009-08-18 15:58:29.000	29.406	32	999	2607.84	74	603	63.4103	7.96167	250	43
14	474	72838	3514	2.00908e+19	908172300	2009-08-18 15:58:34.000	34.75	18	667	2548.09	74	955	63.4103	7.96039	274	40
14	474	72842	3517	2.00908e+19	908172300	2009-08-18 15:58:37.000	37.468	27	873	2516.7	74	1000	63.4102	7.95981	247	42
14	474	72848	3520	2.00908e+19	908172300	2009-08-18 15:58:40.000	40.093	32	878	2487.65	74	665	63.41	7.95929	237	33
14	474	72854	3525	2.00908e+19	908172300	2009-08-18 15:58:45.000	45.437	28	820	2432.89	73	943	63.4102	7.95805	286	39
14	474	72859	3528	2.00908e+19	908172300	2009-08-18 15:58:48.000	48.062	32	950	2405.65	73	964	63.4102	7.95751	258	40
14	474	72865	3530	2.00908e+19	908172300	2009-08-18 15:58:50.000	50.781	24	847	2376.99	73	607	63.4101	7.95693	264	44
14	474	72871	3533	2.00908e+19	908172300	2009-08-18 15:58:53.000	53.406	25	760	2357.1	72	613	63.4103	7.9564	303	44
14	474	72879	3538	2.00908e+19	908172300	2009-08-18 15:58:58.000	58.75	17	971	2310.88	71	1196	63.4107	7.95511	306	50
14	474	72882	3541	2.00908e+19	908172300	2009-08-18 15:59:01.000	1.468	20	955	2297.05	70	1190	63.4109	7.95466	314	50
14	474	72886	3544	2.00908e+19	908172300	2009-08-18 15:59:04.000	4.093	25	1043	2281	70	666	63.4111	7.95417	309	33
14	474	72890	3546	2.00908e+19	908172300	2009-08-18 15:59:06.000	6.812	32	901	2248.77	69	1019	63.4111	7.95344	278	43
14	474	72896	3549	2.00908e+19	908172300	2009-08-18 15:59:09.000	9.453	38	942	2199.52	69	1120	63.4109	7.95257	241	47
14	474	72902	3552	2.00908e+19	908172300	2009-08-18 15:59:12.000	12.093	22	806	2153.45	69	1378	63.4108	7.95169	251	58
14	474	72906	3554	2.00908e+19	908172300	2009-08-18 15:59:14.000	14.812	20	1155	2112.65	69	1467	63.4107	7.95084	266	61
14	474	72909	3557	2.00908e+19	908172300	2009-08-18 15:59:17.000	17.437	33	1095	2067.23	69	1426	63.4104	7.95014	225	60
14	474	72913	3560	2.00908e+19	908172300	2009-08-18 15:59:20.000	20.062	26	1141	2029.59	70	1367	63.4102	7.94956	223	57
14	474	72916	3562	2.00908e+19	908172300	2009-08-18 15:59:22.000	22.781	41	1243	1989.17	70	1396	63.41	7.9488	249	58
14	474	72920	3565	2.00908e+19	908172300	2009-08-18 15:59:25.000	25.406	42	1066	1953.56	71	1336	63.4096	7.94832	210	56
14	474	72923	3568	2.00908e+19	908172300	2009-08-18 15:59:28.000	28.125	22	1076	1947.64	73	1292	63.4092	7.94856	168	54
14	474	72925	3570	2.00908e+19	908172300	2009-08-18 15:59:30.000	30.75	55	1236	1971.34	74	1377	63.4089	7.94925	132	57
14	474	72928	3573	2.00908e+19	908172300	2009-08-18 15:59:33.000	33.468	49	970	2006.51	75	1543	63.4087	7.95013	121	65
14	474	72931	3576	2.00908e+19	908172300	2009-08-18 15:59:36.000	36.093	31	908	2048.08	75	1328	63.4088	7.9509	66	55
14	474	72934	3578	2.00908e+19	908172300	2009-08-18 15:59:38.000	38.718	20	874	2068.58	74	1087	63.4089	7.95128	62	45
15	474	76245	3324	2.00908e+19	908172300	2009-08-18 16:55:24.000	24.375	18	936	2088.99	325	816	63.4194	7.88737	341	34
15	474	76246	3327	2.00908e+19	908172300	2009-08-18 16:55:27.000	27.093	9	700	2114.98	326	873	63.4196	7.88717	339	37
15	474	76248	3329	2.00908e+19	908172300	2009-08-18 16:55:29.000	29.718	31	819	2149.19	326	979	63.4199	7.88684	331	41
15	474	76254	3335	2.00908e+19	908172300	2009-08-18 16:55:35.000	35.093	48	1230	2199.34	327	988	63.4204	7.88683	360	41
15	474	76258	3337	2.00908e+19	908172300	2009-08-18 16:55:37.000	37.718	54	1100	2204.84	327	955	63.4206	7.88738	48	40
15	474	76262	3340	2.00908e+19	908172300	2009-08-18 16:55:40.000	40.359	56	1382	2192.81	329	954	63.4208	7.8884	71	67
15	474	76268	3343	2.00908e+19	908172300	2009-08-18 16:55:43.000	43.093	33	953	2184.89	330	1293	63.4209	7.88902	74	54
15	474	76273	3345	2.00908e+19	908172300	2009-08-18 16:55:45.000	45.718	23	1191	2179.79	331	1506	63.4211	7.89002	66	63
15	474	76280	3348	2.00908e+19	908172300	2009-08-18 16:55:48.000	48.437	39	1178	2177.39	333	1528	63.4213	7.89103	64	65
15	474	76288	3353	2.00908e+19	908172300	2009-08-18 16:55:53.000	53.718	25	950	2155.91	335	1717	63.4215	7.89306	77	72
15	474	76291	3356	2.00908e+19	908172300	2009-08-18 16:55:56.000	56.375	26	905	2156.33	336	1416	63.4216	7.89356	65	59
15	474	76294	3359	2.00908e+19	908172300	2009-08-18 16:55:59.000	59.093	27	665	2169.87	337	1253	63.4219	7.89429	50	53
15	474	76296	3361	2.00908e+19	908172300	2009-08-18 16:56:01.000	1.734	26	940	2197.88	337	1005	63.4222	7.89426	30	42
15	474	76298	3364	2.00908e+19	908172300	2009-08-18 16:56:04.000	4.375	41	1075	2223.01	337	576	63.4223	7.89375	304	41
15	474	76303	3369	2.00908e+19	908172300	2009-08-18 16:56:09.000	9.718	12	645	2184.79	335	956	63.4218	7.89275	218	40
15	474	76285	3351	2.00908e+19	908172300	2009-08-18 16:55:51.000	51.062	15	1274	2165	334	1832	63.4214	7.8922	75	76
15	474	76307	3372	2.00908e+19	908172300	2009-08-18 16:56:12.000	12.39	16	896	2153.71	334	1589	63.4213	7.89196	216	67
15	474	76310	3375	2.00908e+19	908172300	2009-08-18 16:56:15.000	15.062	35	1090	2148.77	333	1044	63.4211	7.89144	234	52
15	474	76315	3380	2.00908e+19	908172300	2009-08-18 16:56:20.000	20.375	38	1212	2146.99	330	1304	63.4207	7.88987	240	54
15	474	76318	3383	2.00908e+19	908172300	2009-08-18 16:56:23.000	23.093	35	1128	2140.64	329	1371	63.4205	7.88928	230	58
15	474	76319	3385	2.00908e+19	908172300	2009-08-18 16:56:25.000	25.718	10	946	2137.29	329	742	63.4203	7.88879	233	53
15	474	76323	3388	2.00908e+19	908172300	2009-08-18 16:56:28.000	28.375	33	1207	2132.67	327	1471	63.42	7.88769	234	62
15	474	76327	3391	2.00908e+19	908172300	2009-08-18 16:56:31.000	31.093	21	1162	2128.3	326	1330	63.4198	7.88732	226	56
15	474	76330	3393	2.00908e+19	908172300	2009-08-18 16:56:33.000	33.718	13	1086	2130.17	325	1416	63.4196	7.88666	238	59
15	474	76336	3396	2.00908e+19	908172300	2009-08-18 16:56:36.000	36.437	13	983	2145.99	325	858	63.4196	7.88624	282	36
15	474	76342	3401	2.00908e+19	908172300	2009-08-18 16:56:41.000	41.687	6	932	2199.01	323	1050	63.4198	7.88472	278	44
15	474	76372	3439	2.00908e+19	908172300	2009-08-18 16:57:19.000	19.062	14	892	2491.8	316	582	63.42	7.87624	296	29
15	474	76375	3444	2.00908e+19	908172300	2009-08-18 16:57:24.000	24.406	26	816	2544.19	315	1042	63.42	7.87487	275	43
15	474	76380	3447	2.00908e+19	908172300	2009-08-18 16:57:27.000	27.031	7	738	2574.76	314	1127	63.4201	7.87415	282	47
15	474	76384	3449	2.00908e+19	908172300	2009-08-18 16:57:29.000	29.75	20	751	2608.13	314	802	63.4202	7.87341	285	58
15	474	76389	3452	2.00908e+19	908172300	2009-08-18 16:57:32.000	32.375	21	779	2633.23	313	1135	63.4202	7.8728	278	47
15	474	76395	3455	2.00908e+19	908172300	2009-08-18 16:57:35.000	35.093	7	764	2664.66	313	1163	63.4203	7.87201	277	49
15	474	76398	3457	2.00908e+19	908172300	2009-08-18 16:57:37.000	37.718	7	691	2691.51	313	655	63.4205	7.8717	326	47
15	474	76401	3460	2.00908e+19	908172300	2009-08-18 16:57:40.000	40.437	11	679	2717.49	313	1026	63.4204	7.87095	266	43
15	474	76428	3503	2.00908e+19	908172300	2009-08-18 16:58:23.000	23.031	33	943	2474.81	306	1682	63.4171	7.87117	139	70
15	474	76429	3505	2.00908e+19	908172300	2009-08-18 16:58:25.000	25.75	58	1034	2425.29	306	1073	63.4168	7.87184	139	77
15	474	76432	3511	2.00908e+19	908172300	2009-08-18 16:58:31.000	31.093	52	1460	2323.55	306	1644	63.4162	7.87337	132	69
15	474	76436	3513	2.00908e+19	908172300	2009-08-18 16:58:33.000	33.718	29	1096	2273.1	306	1638	63.416	7.87429	116	68
15	474	76437	3516	2.00908e+19	908172300	2009-08-18 16:58:36.000	36.437	33	826	2223.19	306	1080	63.4156	7.87502	134	78
15	474	76440	3519	2.00908e+19	908172300	2009-08-18 16:58:39.000	39.062	41	996	2178.8	306	1563	63.4155	7.87586	114	65
15	474	76443	3521	2.00908e+19	908172300	2009-08-18 16:58:41.000	41.703	26	1030	2146.01	307	1431	63.4156	7.87681	80	60
15	474	76445	3524	2.00908e+19	908172300	2009-08-18 16:58:44.000	44.421	24	832	2122.71	308	1344	63.4156	7.87753	77	56
15	474	76449	3527	2.00908e+19	908172300	2009-08-18 16:58:47.000	47.062	35	919	2098.29	309	1407	63.4158	7.8784	70	59
15	474	76452	3529	2.00908e+19	908172300	2009-08-18 16:58:49.000	49.781	51	1163	2087.38	310	1297	63.416	7.87905	56	55
15	474	76453	3532	2.00908e+19	908172300	2009-08-18 16:58:52.000	52.406	39	1097	2083.31	311	1226	63.4162	7.87951	48	51
15	474	76456	3535	2.00908e+19	908172300	2009-08-18 16:58:55.000	55.125	17	861	2083.44	312	1259	63.4165	7.88015	41	53
15	474	76461	3537	2.00908e+19	908172300	2009-08-18 16:58:57.000	57.75	40	1166	2083.3	313	1109	63.4166	7.88048	43	46
15	474	76466	3540	2.00908e+19	908172300	2009-08-18 16:59:00.000	0.375	22	1128	2083.53	314	1395	63.417	7.88126	43	58
15	474	76469	3543	2.00908e+19	908172300	2009-08-18 16:59:03.000	3.093	28	895	2074.88	315	1079	63.4171	7.88165	69	45
15	474	76472	3548	2.00908e+19	908172300	2009-08-18 16:59:08.000	8.375	7	751	2058.63	315	434	63.4171	7.88207	96	18
15	474	76478	3559	2.00908e+19	908172300	2009-08-18 16:59:19.000	19.062	28	1082	2060.6	321	602	63.4183	7.88512	67	30
15	474	76485	3564	2.00908e+19	908172300	2009-08-18 16:59:24.000	24.406	16	982	2062.19	324	1627	63.419	7.88707	52	68
15	474	76488	3567	2.00908e+19	908172300	2009-08-18 16:59:27.000	27.031	23	1029	2062.94	325	1694	63.4192	7.88762	54	71
15	474	76492	3569	2.00908e+19	908172300	2009-08-18 16:59:29.000	29.75	28	930	2069.24	326	669	63.4194	7.888	43	48
15	474	76494	3572	2.00908e+19	908172300	2009-08-18 16:59:32.000	32.375	29	914	2081.61	327	863	63.4195	7.88813	18	36
15	474	76497	3575	2.00908e+19	908172300	2009-08-18 16:59:35.000	35.093	19	817	2089.76	327	817	63.4197	7.88851	41	34
15	474	76503	3580	2.00908e+19	908172300	2009-08-18 16:59:40.000	40.437	8	871	2120.13	330	1501	63.4205	7.89002	43	63
15	474	76518	3588	2.00908e+19	908172300	2009-08-18 16:59:48.000	48.406	22	913	2074.16	333	1260	63.4206	7.89236	82	52
15	474	76526	3591	2.00908e+19	908172300	2009-08-18 16:59:51.000	51.031	37	1054	2055.09	334	960	63.4205	7.89302	99	48
15	474	76531	3593	2.00908e+19	908172300	2009-08-18 16:59:53.000	53.75	39	976	2040.06	335	1552	63.4206	7.89412	80	65
15	474	76534	3596	2.00908e+19	908172300	2009-08-18 16:59:56.000	56.375	45	948	2032.56	337	1427	63.4207	7.89501	75	59
15	474	76537	3599	2.00908e+19	908172300	2009-08-18 16:59:59.000	59.093	41	974	2026.72	338	1566	63.4208	7.89587	75	66
15	474	76540	1	2.00908e+19	908172300	2009-08-18 17:00:01.000	1.734	25	776	2020.15	339	1386	63.4209	7.89663	78	58
15	474	76546	4	2.00908e+19	908172300	2009-08-18 17:00:04.000	4.39	35	1131	2017.22	340	1464	63.421	7.89765	73	61
15	474	76549	7	2.00908e+19	908172300	2009-08-18 17:00:07.000	7.031	26	947	2009.17	341	1179	63.421	7.89803	96	49
15	474	76554	9	2.00908e+19	908172300	2009-08-18 17:00:09.000	9.75	17	943	2005.35	342	1334	63.4211	7.89906	76	56
15	474	76563	15	2.00908e+19	908172300	2009-08-18 17:00:15.000	15.093	5	862	2009.13	344	1053	63.4213	7.8999	68	44
15	474	76566	17	2.00908e+19	908172300	2009-08-18 17:00:17.000	17.718	8	967	2004.24	345	967	63.4213	7.9008	81	40
15	474	76570	20	2.00908e+19	908172300	2009-08-18 17:00:20.000	20.437	14	771	2000.13	347	1199	63.4214	7.9021	80	86
15	474	76577	25	2.00908e+19	908172300	2009-08-18 17:00:25.000	25.781	8	588	1992.95	350	1743	63.4216	7.90402	83	73
15	474	76642	52	2.00908e+19	908172300	2009-08-18 17:00:52.000	52.359	10	920	2080.63	360	558	63.4226	7.911	59	39
15	474	76654	57	2.00908e+19	908172300	2009-08-18 17:00:57.000	57.703	33	813	2110.01	1	967	63.4229	7.91206	61	40
15	474	76658	60	2.00908e+19	908172300	2009-08-18 17:01:00.000	0.421	42	999	2142.2	2	1049	63.4232	7.91253	36	44
15	474	76747	124	2.00908e+19	908172300	2009-08-18 17:02:04.000	4.39	12	988	1950.27	342	823	63.4206	7.89885	265	58
15	474	76755	129	2.00908e+19	908172300	2009-08-18 17:02:09.000	9.734	6	1114	1939.98	340	852	63.4204	7.89815	237	36
15	474	76779	143	2.00908e+19	908172300	2009-08-18 17:02:23.000	23.093	11	1032	1961.51	335	790	63.4199	7.89466	246	33
15	474	76787	145	2.00908e+19	908172300	2009-08-18 17:02:25.000	25.812	7	818	1959.76	334	727	63.4198	7.89393	242	52
15	474	76794	148	2.00908e+19	908172300	2009-08-18 17:02:28.000	28.437	11	1058	1962.12	333	1076	63.4196	7.89333	248	45
15	474	76802	151	2.00908e+19	908172300	2009-08-18 17:02:31.000	31.156	21	934	1970.4	332	1328	63.4195	7.89237	252	56
15	474	76757	129	2.00908e+19	908172300	2009-08-18 17:02:09.000	9.734	6	1050	1936.32	331	1255	63.4191	7.89219	47	52
15	474	76805	153	2.00908e+19	908172300	2009-08-18 17:02:33.000	33.781	28	957	1976.66	330	1357	63.4194	7.89155	249	57
15	474	76807	156	2.00908e+19	908172300	2009-08-18 17:02:36.000	36.406	42	1213	1982.5	330	1212	63.4193	7.89118	258	50
15	474	76811	159	2.00908e+19	908172300	2009-08-18 17:02:39.000	39.125	13	859	1992.45	329	994	63.4193	7.89059	259	41
15	474	76819	164	2.00908e+19	908172300	2009-08-18 17:02:44.000	44.468	6	671	2029.47	328	938	63.4194	7.88943	278	40
15	474	76817	161	2.00908e+19	908172300	2009-08-18 17:02:41.000	41.75	9	814	1994.89	326	1622	63.4188	7.8888	243	68
15	474	76844	175	2.00908e+19	908172300	2009-08-18 17:02:55.000	55.093	18	1021	2092.08	324	1639	63.4192	7.8867	105	69
15	474	76853	177	2.00908e+19	908172300	2009-08-18 17:02:57.000	57.812	11	995	2096.01	323	929	63.419	7.88582	238	67
15	474	76861	183	2.00908e+19	908172300	2009-08-18 17:03:03.000	3.156	34	985	2107.5	320	1641	63.4185	7.88409	262	69
15	474	76864	185	2.00908e+19	908172300	2009-08-18 17:03:05.000	5.781	21	949	2128.38	320	1268	63.4186	7.88363	289	53
15	474	76925	231	2.00908e+19	908172300	2009-08-18 17:03:51.000	51.109	24	952	2252.82	322	2155	63.4199	7.88327	69	89
15	474	76926	233	2.00908e+19	908172300	2009-08-18 17:03:53.000	53.828	13	1018	2193.48	323	1644	63.4198	7.8849	90	69
15	474	76927	236	2.00908e+19	908172300	2009-08-18 17:03:56.000	56.468	39	1110	2226.92	325	1612	63.4203	7.88537	66	67
15	474	76928	239	2.00908e+19	908172300	2009-08-18 17:03:59.000	59.187	39	887	2221.23	326	1620	63.4204	7.88603	64	68
15	474	76929	241	2.00908e+19	908172300	2009-08-18 17:04:01.000	1.828	33	911	2228.4	327	1472	63.4207	7.88668	47	62
15	474	76932	247	2.00908e+19	908172300	2009-08-18 17:04:07.000	7.125	56	1112	2247.61	329	1333	63.4212	7.88779	44	55
15	474	76935	249	2.00908e+19	908172300	2009-08-18 17:04:09.000	9.843	44	1057	2253.26	330	1299	63.4214	7.88844	51	54
15	474	76943	255	2.00908e+19	908172300	2009-08-18 17:04:15.000	15.187	19	922	2254.03	332	1360	63.4218	7.88993	60	57
15	474	76955	268	2.00908e+19	908172300	2009-08-18 17:04:28.000	28.531	26	902	2136.11	335	991	63.4214	7.8933	191	71
15	474	76961	271	2.00908e+19	908172300	2009-08-18 17:04:31.000	31.171	17	935	2097.83	334	1514	63.4209	7.89289	201	63
15	474	76967	273	2.00908e+19	908172300	2009-08-18 17:04:33.000	33.906	28	1152	2080.19	333	1502	63.4207	7.89254	212	63
15	474	76974	276	2.00908e+19	908172300	2009-08-18 17:04:36.000	36.531	22	856	2077.99	333	1228	63.4205	7.89204	239	51
15	474	76980	281	2.00908e+19	908172300	2009-08-18 17:04:41.000	41.843	25	949	2085.1	331	1138	63.4203	7.89062	247	47
15	474	76983	284	2.00908e+19	908172300	2009-08-18 17:04:44.000	44.562	24	893	2088.18	330	1201	63.4201	7.88998	245	50
15	474	76987	287	2.00908e+19	908172300	2009-08-18 17:04:47.000	47.187	21	1292	2092.5	329	776	63.42	7.88931	246	39
15	474	76988	289	2.00908e+19	908172300	2009-08-18 17:04:49.000	49.906	25	1035	2090.13	328	1171	63.4198	7.8887	234	49
15	474	76991	292	2.00908e+19	908172300	2009-08-18 17:04:52.000	52.531	43	1065	2084.06	327	1135	63.4196	7.88823	226	47
15	474	76993	295	2.00908e+19	908172300	2009-08-18 17:04:55.000	55.25	29	894	2083.95	326	1097	63.4194	7.88768	236	46
15	474	76995	297	2.00908e+19	908172300	2009-08-18 17:04:57.000	57.875	11	936	2090.06	325	1193	63.4192	7.88685	243	50
15	474	77005	305	2.00908e+19	908172300	2009-08-18 17:05:05.000	5.89	48	1132	2108.05	321	1365	63.4187	7.88461	336	57
15	474	77012	311	2.00908e+19	908172300	2009-08-18 17:05:11.000	11.234	26	1027	2127.34	320	1688	63.4186	7.88367	216	71
15	474	77017	319	2.00908e+19	908172300	2009-08-18 17:05:19.000	19.234	6	1310	2161.4	318	903	63.4183	7.88206	253	38
15	474	77024	324	2.00908e+19	908172300	2009-08-18 17:05:24.000	24.578	30	875	2196.63	317	832	63.4184	7.8812	296	35
15	474	77020	321	2.00908e+19	908172300	2009-08-18 17:05:21.000	21.859	43	1129	2176.78	317	2251	63.4183	7.88158	268	94
15	474	77028	327	2.00908e+19	908172300	2009-08-18 17:05:27.000	27.203	36	958	2207.13	318	516	63.4187	7.88166	33	21
15	474	77030	329	2.00908e+19	908172300	2009-08-18 17:05:29.000	29.921	29	845	2193.73	319	1739	63.4188	7.88225	75	73
15	474	77034	332	2.00908e+19	908172300	2009-08-18 17:05:32.000	32.562	45	1312	2177.41	320	1293	63.419	7.88325	67	54
15	474	77036	335	2.00908e+19	908172300	2009-08-18 17:05:35.000	35.218	10	825	2169.77	321	1176	63.4191	7.88372	68	49
15	474	77037	337	2.00908e+19	908172300	2009-08-18 17:05:37.000	37.937	24	1039	2183.14	322	1151	63.4193	7.88403	28	48
15	474	77041	340	2.00908e+19	908172300	2009-08-18 17:05:40.000	40.562	78	1039	2205.26	322	904	63.4196	7.88414	9	38
15	474	77043	343	2.00908e+19	908172300	2009-08-18 17:05:43.000	43.281	10	876	2246.29	323	1292	63.4201	7.88424	5	54
15	474	77052	351	2.00908e+19	908172300	2009-08-18 17:05:51.000	51.281	21	848	2291.26	325	881	63.4208	7.88483	3	37
15	474	77055	353	2.00908e+19	908172300	2009-08-18 17:05:53.000	53.906	30	1009	2305.41	326	1535	63.4211	7.88522	33	111
15	474	77060	356	2.00908e+19	908172300	2009-08-18 17:05:56.000	56.625	39	1118	2316.25	327	1790	63.4213	7.88559	36	76
15	474	77062	359	2.00908e+19	908172300	2009-08-18 17:05:59.000	59.25	16	1045	2333.27	327	1028	63.4216	7.88579	20	43
15	474	77066	361	2.00908e+19	908172300	2009-08-18 17:06:01.000	1.968	11	1094	2346.49	328	934	63.4218	7.88606	29	39
15	474	77081	377	2.00908e+19	908172300	2009-08-18 17:06:17.000	17.937	17	803	2190.88	333	1078	63.4216	7.89156	130	76
15	474	77086	380	2.00908e+19	908172300	2009-08-18 17:06:20.000	20.656	14	713	2143.4	334	1566	63.4212	7.89207	148	65
15	474	77091	383	2.00908e+19	908172300	2009-08-18 17:06:23.000	23.312	13	842	2119.44	332	1343	63.4208	7.89152	181	56
15	474	77095	388	2.00908e+19	908172300	2009-08-18 17:06:28.000	28.656	19	995	2101.14	331	1261	63.4204	7.89053	226	53
15	474	77096	391	2.00908e+19	908172300	2009-08-18 17:06:31.000	31.296	16	1015	2101.96	330	936	63.4203	7.89018	243	39
15	474	77100	396	2.00908e+19	908172300	2009-08-18 17:06:36.000	36.656	39	1068	2140.41	329	934	63.4203	7.88879	273	39
15	474	77105	399	2.00908e+19	908172300	2009-08-18 17:06:39.000	39.281	29	818	2156.84	328	1064	63.4204	7.8882	272	44
15	474	77108	402	2.00908e+19	908172300	2009-08-18 17:06:42.000	42	51	1161	2174.59	328	560	63.4204	7.88775	288	28
15	474	77113	404	2.00908e+19	908172300	2009-08-18 17:06:44.000	44.625	21	846	2193.46	327	891	63.4204	7.88714	275	37
15	474	77121	407	2.00908e+19	908172300	2009-08-18 17:06:47.000	47.343	14	705	2219.32	327	609	63.4206	7.88668	305	44
15	474	77124	409	2.00908e+19	908172300	2009-08-18 17:06:49.000	49.968	25	824	2245.22	326	602	63.4207	7.88621	303	43
15	474	77129	412	2.00908e+19	908172300	2009-08-18 17:06:52.000	52.593	6	676	2267.64	326	866	63.4209	7.88579	302	36
15	474	77132	417	2.00908e+19	908172300	2009-08-18 17:06:57.000	57.937	5	719	2311.51	325	881	63.421	7.88466	285	37
15	474	77138	425	2.00908e+19	908172300	2009-08-18 17:07:05.000	5.937	7	698	2387.62	324	963	63.4213	7.883	274	40
15	474	77166	452	2.00908e+19	908172300	2009-08-18 17:07:32.000	32.656	21	855	2258.75	321	1588	63.4197	7.88267	149	66
15	474	77191	474	2.00908e+19	908172300	2009-08-18 17:07:54.000	54	23	806	2366.19	321	503	63.4205	7.88126	328	25
15	474	77195	479	2.00908e+19	908172300	2009-08-18 17:07:59.000	59.343	15	930	2412.13	322	1664	63.4209	7.88115	354	69
15	474	77196	482	2.00908e+19	908172300	2009-08-18 17:08:02.000	2.062	42	941	2438.24	322	953	63.4212	7.88117	2	40
15	474	77203	484	2.00908e+19	908172300	2009-08-18 17:08:04.000	4.687	43	987	2465.46	322	665	63.4215	7.88099	341	48
15	474	77209	487	2.00908e+19	908172300	2009-08-18 17:08:07.000	7.406	23	826	2492.87	323	973	63.4217	7.8808	342	41
15	474	77216	492	2.00908e+19	908172300	2009-08-18 17:08:12.000	12.656	6	872	2530.96	321	1076	63.4215	7.87898	256	45
15	474	77234	511	2.00908e+19	908172300	2009-08-18 17:08:31.000	31.343	13	772	2437.81	321	1798	63.4211	7.88068	118	75
15	474	77236	514	2.00908e+19	908172300	2009-08-18 17:08:34.000	34.062	28	840	2386.82	322	1208	63.4208	7.88153	126	61
15	474	77238	516	2.00908e+19	908172300	2009-08-18 17:08:36.000	36.703	29	947	2340.93	322	1659	63.4204	7.88196	153	69
15	474	77248	527	2.00908e+19	908172300	2009-08-18 17:08:47.000	47.39	7	995	2152.19	324	2135	63.4195	7.88554	35	90
15	474	77250	530	2.00908e+19	908172300	2009-08-18 17:08:50.000	50.031	17	888	2125.12	324	1117	63.4194	7.88627	101	56
15	474	77253	532	2.00908e+19	908172300	2009-08-18 17:08:52.000	52.765	28	1029	2097.24	325	1635	63.4194	7.88726	89	68
15	474	77257	535	2.00908e+19	908172300	2009-08-18 17:08:55.000	55.39	48	1187	2076.68	326	1340	63.4194	7.88804	88	56
15	474	77267	543	2.00908e+19	908172300	2009-08-18 17:09:03.000	3.406	33	1036	1984.25	330	1735	63.4194	7.89128	87	73
15	474	77271	546	2.00908e+19	908172300	2009-08-18 17:09:06.000	6.031	12	968	1993.6	331	1585	63.4196	7.89194	48	66
15	474	77276	551	2.00908e+19	908172300	2009-08-18 17:09:11.000	11.375	31	1068	2033.82	330	619	63.4198	7.89082	263	44
15	474	77279	554	2.00908e+19	908172300	2009-08-18 17:09:14.000	14.093	17	1188	2038.23	329	1127	63.4196	7.88984	244	47
15	474	77265	540	2.00908e+19	908172300	2009-08-18 17:09:00.000	0.75	34	1009	2012.78	328	1503	63.4194	7.89006	98	63
15	474	77282	556	2.00908e+19	908172300	2009-08-18 17:09:16.000	16.734	26	874	2040.33	328	1214	63.4194	7.88931	242	51
15	474	77263	538	2.00908e+19	908172300	2009-08-18 17:08:58.000	58.015	41	1144	2046.03	327	1472	63.4194	7.88902	96	61
15	474	77283	559	2.00908e+19	908172300	2009-08-18 17:09:19.000	19.453	35	1078	2051.46	327	1289	63.4194	7.8886	255	54
15	474	77288	564	2.00908e+19	908172300	2009-08-18 17:09:24.000	24.718	23	1121	2079.93	325	1051	63.4193	7.88737	263	44
15	474	77302	575	2.00908e+19	908172300	2009-08-18 17:09:35.000	35.406	8	912	2095.23	320	1066	63.4184	7.88438	241	77
15	474	77307	578	2.00908e+19	908172300	2009-08-18 17:09:38.000	38.046	11	791	2093.32	320	2069	63.4183	7.88393	226	86
15	474	77329	607	2.00908e+19	908172300	2009-08-18 17:10:07.000	7.406	5	731	2135.37	321	737	63.4189	7.88431	102	53
15	474	77334	612	2.00908e+19	908172300	2009-08-18 17:10:12.000	12.75	13	1115	2060.11	324	1746	63.4189	7.88695	88	73
18	475	21148	3092	2.00908e+19	908182301	2009-08-19 08:51:32.000	32.937	14	952	2015.27	326	458	63.4189	7.88847	80	19
18	475	21171	3108	2.00908e+19	908182301	2009-08-19 08:51:48.000	48.875	30	1247	2096.43	319	655	63.4182	7.8837	245	47
18	475	21175	3111	2.00908e+19	908182301	2009-08-19 08:51:51.000	51.593	39	1125	2125.22	318	1025	63.4182	7.88288	274	43
18	475	21179	3114	2.00908e+19	908182301	2009-08-19 08:51:54.000	54.218	6	1078	2156.26	317	1269	63.4182	7.88184	264	53
18	475	21183	3116	2.00908e+19	908182301	2009-08-19 08:51:56.000	56.843	27	934	2188.79	316	1502	63.4182	7.8809	271	63
18	475	21186	3119	2.00908e+19	908182301	2009-08-19 08:51:59.000	59.562	26	925	2212.76	316	1500	63.4181	7.88009	262	62
18	475	21188	3122	2.00908e+19	908182301	2009-08-19 08:52:02.000	2.203	37	1196	2242.93	315	1370	63.4182	7.87928	274	57
18	475	21191	3124	2.00908e+19	908182301	2009-08-19 08:52:04.000	4.921	29	965	2264.27	314	1246	63.4181	7.87858	261	53
18	475	21194	3127	2.00908e+19	908182301	2009-08-19 08:52:07.000	7.546	49	1060	2292.32	314	1203	63.4181	7.87784	274	50
18	475	21198	3130	2.00908e+19	908182301	2009-08-19 08:52:10.000	10.171	12	909	2309.83	312	1280	63.4179	7.87694	244	53
18	475	21202	3132	2.00908e+19	908182301	2009-08-19 08:52:12.000	12.89	27	1138	2336.6	312	1308	63.4179	7.87617	266	54
18	475	21207	3135	2.00908e+19	908182301	2009-08-19 08:52:15.000	15.515	31	934	2360.64	311	1194	63.418	7.87564	284	50
18	475	21213	3140	2.00908e+19	908182301	2009-08-19 08:52:20.000	20.89	9	799	2419.42	310	1299	63.4178	7.87376	258	54
18	475	21214	3143	2.00908e+19	908182301	2009-08-19 08:52:23.000	23.515	10	760	2449.11	309	1591	63.4177	7.87275	254	67
18	475	21219	3148	2.00908e+19	908182301	2009-08-19 08:52:28.000	28.875	34	1041	2507.69	308	1308	63.4177	7.87133	274	55
18	475	21221	3151	2.00908e+19	908182301	2009-08-19 08:52:31.000	31.5	8	860	2539.53	307	1145	63.4178	7.87063	281	48
18	475	21228	3164	2.00908e+19	908182301	2009-08-19 08:52:44.000	44.812	10	821	2738.23	307	1373	63.4188	7.86731	323	57
18	475	21230	3167	2.00908e+19	908182301	2009-08-19 08:52:47.000	47.531	42	852	2770.79	307	832	63.4189	7.86679	307	60
18	475	21233	3170	2.00908e+19	908182301	2009-08-19 08:52:50.000	50.156	10	815	2781.09	308	1215	63.4194	7.86737	28	51
18	475	21237	3172	2.00908e+19	908182301	2009-08-19 08:52:52.000	52.875	14	847	2765.32	309	1905	63.4195	7.86786	78	80
18	475	21262	3199	2.00908e+19	908182301	2009-08-19 08:53:19.000	19.515	55	1173	2501.58	306	658	63.4171	7.87055	162	47
18	475	21266	3202	2.00908e+19	908182301	2009-08-19 08:53:22.000	22.14	27	874	2476.41	306	900	63.417	7.871	117	37
18	475	21268	3204	2.00908e+19	908182301	2009-08-19 08:53:24.000	24.89	25	913	2453.71	307	915	63.4173	7.87203	59	39
18	475	21270	3207	2.00908e+19	908182301	2009-08-19 08:53:27.000	27.515	19	777	2441.08	308	1064	63.4174	7.87246	71	44
18	475	21276	3212	2.00908e+19	908182301	2009-08-19 08:53:32.000	32.875	28	797	2433.1	309	944	63.4178	7.87342	46	39
18	475	21283	3220	2.00908e+19	908182301	2009-08-19 08:53:40.000	40.843	44	1083	2412.61	312	1027	63.4183	7.87495	64	43
18	475	21286	3223	2.00908e+19	908182301	2009-08-19 08:53:43.000	43.468	22	1038	2397.53	312	614	63.4184	7.87547	76	44
18	475	21289	3226	2.00908e+19	908182301	2009-08-19 08:53:46.000	46.203	32	1115	2383.25	313	1020	63.4185	7.87615	65	43
18	475	21291	3228	2.00908e+19	908182301	2009-08-19 08:53:48.000	48.843	41	1147	2379.61	314	989	63.4187	7.8766	51	41
18	475	21293	3231	2.00908e+19	908182301	2009-08-19 08:53:51.000	51.468	36	1004	2375.48	314	994	63.4188	7.87702	53	42
18	475	21296	3234	2.00908e+19	908182301	2009-08-19 08:53:54.000	54.187	12	945	2376.57	315	883	63.419	7.87739	42	37
18	475	21300	3239	2.00908e+19	908182301	2009-08-19 08:53:59.000	59.437	13	916	2366.45	316	965	63.4193	7.87843	55	40
18	475	21303	3242	2.00908e+19	908182301	2009-08-19 08:54:02.000	2.156	14	1014	2355.83	317	1098	63.4195	7.87913	63	46
18	475	21307	3244	2.00908e+19	908182301	2009-08-19 08:54:04.000	4.781	7	1026	2343.74	318	843	63.4196	7.87985	66	61
18	475	21311	3250	2.00908e+19	908182301	2009-08-19 08:54:10.000	10.125	38	1163	2333.44	320	1074	63.4199	7.88089	59	45
18	475	21315	3252	2.00908e+19	908182301	2009-08-19 08:54:12.000	12.843	16	920	2319.61	320	940	63.42	7.88144	80	40
18	475	21321	3258	2.00908e+19	908182301	2009-08-19 08:54:18.000	18.187	22	842	2284.55	321	701	63.4198	7.88218	112	30
18	475	21325	3260	2.00908e+19	908182301	2009-08-19 08:54:20.000	20.812	28	886	2265.79	322	799	63.4199	7.88292	82	33
18	475	21328	3266	2.00908e+19	908182301	2009-08-19 08:54:26.000	26.156	44	1310	2249.87	323	1126	63.4201	7.88418	66	47
18	475	21330	3268	2.00908e+19	908182301	2009-08-19 08:54:28.000	28.781	38	1084	2250.77	324	1114	63.4203	7.88474	52	46
18	475	21332	3271	2.00908e+19	908182301	2009-08-19 08:54:31.000	31.5	23	950	2248.49	325	739	63.4205	7.88531	59	53
18	475	21334	3274	2.00908e+19	908182301	2009-08-19 08:54:34.000	34.125	30	945	2242.29	326	947	63.4205	7.8857	73	39
18	475	21336	3276	2.00908e+19	908182301	2009-08-19 08:54:36.000	36.75	45	1164	2235.79	326	807	63.4206	7.88613	73	34
18	475	21342	3279	2.00908e+19	908182301	2009-08-19 08:54:39.000	39.468	25	1170	2233.57	327	1041	63.4209	7.88708	59	43
18	475	21345	3282	2.00908e+19	908182301	2009-08-19 08:54:42.000	42.093	20	974	2241.94	328	1065	63.421	7.88737	37	44
18	475	21353	3287	2.00908e+19	908182301	2009-08-19 08:54:47.000	47.437	14	736	2258.86	329	630	63.4213	7.88771	29	26
18	475	21358	3290	2.00908e+19	908182301	2009-08-19 08:54:50.000	50.062	11	771	2264.25	330	989	63.4216	7.88868	54	41
18	475	21402	3311	2.00908e+19	908182301	2009-08-19 08:55:11.000	11.39	35	1123	2219.75	335	537	63.4221	7.89271	116	39
18	475	21411	3316	2.00908e+19	908182301	2009-08-19 08:55:16.000	16.75	48	1019	2216.28	337	878	63.4223	7.89396	69	37
18	475	21415	3319	2.00908e+19	908182301	2009-08-19 08:55:19.000	19.375	40	1162	2225.14	338	1030	63.4225	7.89443	51	43
18	475	21418	3322	2.00908e+19	908182301	2009-08-19 08:55:22.000	22.093	16	1110	2231.65	338	548	63.4226	7.89475	50	28
18	475	21424	3327	2.00908e+19	908182301	2009-08-19 08:55:27.000	27.437	9	1111	2231.32	340	870	63.4228	7.8959	70	37
18	475	21429	3330	2.00908e+19	908182301	2009-08-19 08:55:30.000	30.062	23	1195	2233.19	341	920	63.4229	7.89634	66	38
18	475	21434	3332	2.00908e+19	908182301	2009-08-19 08:55:32.000	32.781	14	776	2242.65	342	791	63.4231	7.8972	60	57
18	475	21443	3338	2.00908e+19	908182301	2009-08-19 08:55:38.000	38.031	16	782	2239.09	342	763	63.4231	7.89766	81	32
18	475	21463	3359	2.00908e+19	908182301	2009-08-19 08:55:59.000	59.406	22	1145	2417.65	340	1123	63.4243	7.8946	250	81
18	475	21465	3362	2.00908e+19	908182301	2009-08-19 08:56:02.000	2.031	19	979	2420.91	339	1361	63.4243	7.89416	258	57
18	475	21469	3367	2.00908e+19	908182301	2009-08-19 08:56:07.000	7.375	17	908	2419.78	338	1059	63.4241	7.89274	248	44
18	475	21478	3375	2.00908e+19	908182301	2009-08-19 08:56:15.000	15.375	30	1239	2416.81	334	1550	63.4235	7.89012	245	65
18	475	21481	3378	2.00908e+19	908182301	2009-08-19 08:56:18.000	18.093	20	1165	2419.7	333	1086	63.4233	7.88894	246	55
18	475	21485	3380	2.00908e+19	908182301	2009-08-19 08:56:20.000	20.75	26	1019	2416.63	332	1410	63.4231	7.88843	237	59
18	475	21488	3383	2.00908e+19	908182301	2009-08-19 08:56:23.000	23.375	39	1136	2413.58	331	1419	63.4229	7.88779	237	59
18	475	21491	3386	2.00908e+19	908182301	2009-08-19 08:56:26.000	26	37	1074	2399.91	330	1195	63.4226	7.8872	222	49
18	475	21495	3388	2.00908e+19	908182301	2009-08-19 08:56:28.000	28.718	37	979	2383.04	330	1184	63.4224	7.88693	207	49
18	475	21497	3391	2.00908e+19	908182301	2009-08-19 08:56:31.000	31.343	43	1023	2369.4	329	1192	63.4221	7.88647	217	50
18	475	21501	3394	2.00908e+19	908182301	2009-08-19 08:56:34.000	34.062	44	1078	2369.4	328	1149	63.4219	7.88576	238	48
18	475	21502	3396	2.00908e+19	908182301	2009-08-19 08:56:36.000	36.687	41	1008	2389.2	326	1396	63.4218	7.88465	258	58
18	475	21505	3399	2.00908e+19	908182301	2009-08-19 08:56:39.000	39.406	25	833	2419.39	325	1539	63.4218	7.88367	274	65
18	475	21506	3402	2.00908e+19	908182301	2009-08-19 08:56:42.000	42.046	36	985	2455.09	325	1549	63.422	7.88287	292	65
18	475	21508	3404	2.00908e+19	908182301	2009-08-19 08:56:44.000	44.671	31	884	2489.78	324	1612	63.422	7.88167	270	67
18	475	21512	3407	2.00908e+19	908182301	2009-08-19 08:56:47.000	47.39	56	1155	2520.68	323	1487	63.4221	7.88095	288	62
18	475	21514	3410	2.00908e+19	908182301	2009-08-19 08:56:50.000	50.031	19	956	2552.09	322	1621	63.4221	7.87985	268	68
18	475	21516	3412	2.00908e+19	908182301	2009-08-19 08:56:52.000	52.656	29	944	2585.96	321	1540	63.4221	7.8788	272	64
18	475	21518	3415	2.00908e+19	908182301	2009-08-19 08:56:55.000	55.375	28	1086	2614.97	321	1674	63.4221	7.87782	267	70
18	475	21519	3418	2.00908e+19	908182301	2009-08-19 08:56:58.000	58	13	688	2638.39	319	1686	63.4219	7.87672	254	70
18	475	21520	3420	2.00908e+19	908182301	2009-08-19 08:57:00.000	0.718	35	1140	2657.99	319	1412	63.422	7.87618	276	59
18	475	21534	3436	2.00908e+19	908182301	2009-08-19 08:57:16.000	16.656	49	1034	2742.84	314	811	63.421	7.8714	248	58
18	475	21535	3439	2.00908e+19	908182301	2009-08-19 08:57:19.000	19.281	41	1075	2762.65	313	1291	63.4208	7.87056	250	54
18	475	21537	3442	2.00908e+19	908182301	2009-08-19 08:57:22.000	22	18	966	2774.47	313	1118	63.4208	7.87016	258	47
18	475	21538	3444	2.00908e+19	908182301	2009-08-19 08:57:24.000	24.625	27	1092	2796.69	312	1246	63.4206	7.86921	248	52
18	475	21542	3449	2.00908e+19	908182301	2009-08-19 08:57:29.000	29.968	7	1189	2843	309	2036	63.42	7.8668	240	113
18	475	21543	3452	2.00908e+19	908182301	2009-08-19 08:57:32.000	32.687	8	864	2852.74	308	1927	63.4198	7.86615	233	81
18	475	21547	3457	2.00908e+19	908182301	2009-08-19 08:57:37.000	37.937	37	1003	2877.09	307	902	63.4196	7.86531	251	38
18	475	21548	3460	2.00908e+19	908182301	2009-08-19 08:57:40.000	40.656	16	844	2886.08	307	722	63.4196	7.86491	240	30
18	475	21568	3481	2.00908e+19	908182301	2009-08-19 08:58:01.000	1.937	11	873	2745.68	304	943	63.4178	7.86558	172	39
18	475	21584	3497	2.00908e+19	908182301	2009-08-19 08:58:17.000	17.968	12	746	2615.47	307	734	63.4181	7.8692	67	53
18	475	21587	3500	2.00908e+19	908182301	2009-08-19 08:58:20.000	20.593	28	1110	2594.31	308	1088	63.4181	7.86985	77	45
18	475	21590	3503	2.00908e+19	908182301	2009-08-19 08:58:23.000	23.312	29	1253	2577.09	308	918	63.4182	7.8704	75	39
18	475	21593	3505	2.00908e+19	908182301	2009-08-19 08:58:25.000	25.937	34	1082	2562.59	308	901	63.4182	7.87084	78	38
18	475	21595	3508	2.00908e+19	908182301	2009-08-19 08:58:28.000	28.656	18	1168	2547.95	309	818	63.4183	7.87133	74	34
18	475	21597	3511	2.00908e+19	908182301	2009-08-19 08:58:31.000	31.281	34	928	2528.28	310	947	63.4184	7.87208	68	39
18	475	21599	3513	2.00908e+19	908182301	2009-08-19 08:58:33.000	33.906	39	882	2509.97	310	968	63.4184	7.87258	87	40
18	475	21601	3516	2.00908e+19	908182301	2009-08-19 08:58:36.000	36.625	52	1076	2496.29	311	1002	63.4185	7.87312	69	42
18	475	21603	3519	2.00908e+19	908182301	2009-08-19 08:58:39.000	39.25	34	1008	2481.26	311	921	63.4186	7.87373	68	38
18	475	21605	3521	2.00908e+19	908182301	2009-08-19 08:58:41.000	41.968	44	1053	2464.03	312	889	63.4186	7.87419	92	37
18	475	21608	3524	2.00908e+19	908182301	2009-08-19 08:58:44.000	44.593	28	910	2442.41	312	943	63.4187	7.87486	82	39
18	475	21612	3527	2.00908e+19	908182301	2009-08-19 08:58:47.000	47.218	25	763	2417.39	313	926	63.4186	7.87547	97	39
18	475	21618	3529	2.00908e+19	908182301	2009-08-19 08:58:49.000	49.937	44	1078	2402.22	313	979	63.4187	7.87601	76	41
18	475	21623	3532	2.00908e+19	908182301	2009-08-19 08:58:52.000	52.562	39	1097	2386.55	314	1003	63.4188	7.8767	69	42
18	475	21628	3535	2.00908e+19	908182301	2009-08-19 08:58:55.000	55.281	34	1048	2371.07	314	885	63.4188	7.87708	98	37
18	475	21632	3537	2.00908e+19	908182301	2009-08-19 08:58:57.000	57.906	44	1093	2358.07	315	780	63.4188	7.87745	90	33
18	475	21636	3543	2.00908e+19	908182301	2009-08-19 08:59:03.000	3.25	44	1226	2316.46	316	946	63.4189	7.87884	82	39
18	475	21639	3545	2.00908e+19	908182301	2009-08-19 08:59:05.000	5.875	39	1263	2299.72	317	1132	63.419	7.87953	74	47
18	475	21642	3548	2.00908e+19	908182301	2009-08-19 08:59:08.000	8.593	35	1073	2283.79	317	753	63.4191	7.88019	75	54
18	475	21644	3551	2.00908e+19	908182301	2009-08-19 08:59:11.000	11.218	22	1014	2259.77	318	1160	63.4191	7.88096	87	48
18	475	21646	3553	2.00908e+19	908182301	2009-08-19 08:59:13.000	13.937	9	1365	2240.69	319	1054	63.419	7.88148	95	44
18	475	21648	3556	2.00908e+19	908182301	2009-08-19 08:59:16.000	16.562	30	1135	2211.71	319	1059	63.419	7.88216	105	44
18	475	21652	3559	2.00908e+19	908182301	2009-08-19 08:59:19.000	19.187	51	1179	2189.58	319	915	63.4189	7.88262	113	38
18	475	21654	3561	2.00908e+19	908182301	2009-08-19 08:59:21.000	21.906	23	872	2167.83	320	1032	63.4189	7.88339	84	43
18	475	21657	3564	2.00908e+19	908182301	2009-08-19 08:59:24.000	24.531	35	1148	2141.97	321	1001	63.4188	7.88401	105	42
18	475	21661	3567	2.00908e+19	908182301	2009-08-19 08:59:27.000	27.25	31	1111	2115.21	321	1054	63.4187	7.88456	114	44
18	475	21666	3572	2.00908e+19	908182301	2009-08-19 08:59:32.000	32.593	12	1028	2071.08	324	1386	63.4189	7.88659	78	58
18	475	21669	3575	2.00908e+19	908182301	2009-08-19 08:59:35.000	35.218	26	1194	2074.04	325	1480	63.4192	7.88716	50	62
18	475	21673	3577	2.00908e+19	908182301	2009-08-19 08:59:37.000	37.843	37	1001	2074.07	325	650	63.4193	7.88754	55	46
18	475	21679	3583	2.00908e+19	908182301	2009-08-19 08:59:43.000	43.187	43	1111	2063.62	326	617	63.4194	7.88821	73	26
18	475	21683	3585	2.00908e+19	908182301	2009-08-19 08:59:45.000	45.906	14	874	2064.53	328	898	63.4196	7.88904	56	38
18	475	21692	3591	2.00908e+19	908182301	2009-08-19 08:59:51.000	51.25	35	1014	2076.18	329	1154	63.42	7.88989	47	49
18	475	21696	3593	2.00908e+19	908182301	2009-08-19 08:59:53.000	53.875	29	1226	2080.99	330	901	63.4201	7.89028	49	38
18	475	21702	3599	2.00908e+19	908182301	2009-08-19 08:59:59.000	59.218	16	914	2065.93	331	871	63.4203	7.89139	76	36
18	475	21708	7	2.00908e+19	908182301	2009-08-19 09:00:07.000	7.187	29	997	1996.96	332	748	63.4197	7.8922	169	31
[truncated: 985 more rows]
