# Supplementary material for: Performance test and verification of an off‐the‐shelf automated avian radar tracking system
Source: Ecol Evol. 2017 Jun 22;7(15):5930–8. doi: 10.1002/ece3.3162 (PMC5552925; doi:10.1002/ece3.3162)
Supplement: Supplementary file 2 [file ECE3-7-5930-s003.r]

#=======================
# R script for connecting 
# radar tracks to gps tracks
# Author: R. May
# Date: 18.11.2016
#=======================

library(RODBC)
library(XLConnect)
library(maptools)
library(proj4)
library(foreign)
library(circular)
library(foreign)
library(RODBC)
library(MASS)
library(lme4)
library(sp)

#=======================
# Function to calculate time offset between airplane and radar
offset <- function(dt){
  dt <- round(dt,digits=3)
    
  recs <- which(floor(as.numeric(fly.tmp[,4])) %in% round(as.numeric((rad.tmp[,7]+dt)),digits=0))
  recsR <- which(round(as.numeric(rad.tmp[,7]+dt),digits=0) %in% floor(as.numeric(fly.tmp[recs,4])))
  
  if(nrow(rad.tmp[recsR,])!=length(recs)){print(paste(trck[x],dt,sep=": "))}

  dd <- sqrt((rad.tmp[recsR,18]-fly.tmp[recs,1])^2+(rad.tmp[recsR,19]-fly.tmp[recs,2])^2)
  b1 <- gzAzimuth(as.matrix(as.data.frame(project(fly.tmp[recs,1:2],"+proj=utm +datum=WGS84 +zone=32",inverse=TRUE))),Radar)
  b2 <- gzAzimuth(as.matrix(as.data.frame(project(rad.tmp[recsR,18:19],"+proj=utm +datum=WGS84 +zone=32",inverse=TRUE))),Radar)
  bb <- deg(acos(cos(rad(b1-b2))))
  r1 <- sqrt((fly.tmp[recs,1]-Radar_utm[1])^2+(fly.tmp[recs,2]-Radar_utm[2])^2)
  r2 <- sqrt((rad.tmp[recsR,18]-Radar_utm[1])^2+(rad.tmp[recsR,19]-Radar_utm[2])^2)
  rr <- r1-r2
  bb <- sin(rad(bb*0.5))*(r1+r2)
  vv<-ifelse(length(dd)>1,deviance(lm(I(dd^2)~1+I(bb^2)+I(rr^2))),99999)
  vv
}

#=======================
# Function to calculate moving average
ma <- function(x,lg){
  if (!is.vector(x)){stop("data must be a vector!")}
  if (length(x)<lg){stop("number of observations < number of lags!")}
  res <- rep(0,length(x)-lg+1)
  for (i in 1:lg){
    res <- res+x[(lg-i+1):(length(x)-i+1)]
  }
  res <- res/lg
  res <- c(rep(NA,lg-1),res)
  return(res)
}

#=======================
# Settings
setwd("C:/vind")
rT <- c(0,120)                 # maximum allowed time ofset between radar and gps trackpoint
spd <- round(60/22.5,digits=3) # radar rpm
op <- options(digits.secs = 3) # number of digits used
options(op)

#=======================
# Avian radar location
Radar <- c(7.9112455492,63.403910748)
Radar_utm <- project(Radar,"+proj=utm +datum=WGS84 +zone=32")

#=======================
# Reading and preparing data
channel <- loadWorkbook("FLYdata_MEE.xlsx")
RADARdata <- as.data.frame(readWorksheet(channel,sheet="Radar data",header=TRUE))
GPSdata <- as.data.frame(readWorksheet(channel,sheet="GPS data",header=TRUE))

RADARdata$Date_Local<-as.character(RADARdata$Date_Local)
#RADARdata$Date_Local[which(RADARdata$Date_Local=="                     ")] <- NA
RADARdata$Date_Local<-as.POSIXct(RADARdata$Date_Local,tz="UTC")+(RADARdata$Milliseconds-floor(RADARdata$Milliseconds))
RADARdata$Test_TrackID[which(RADARdata$Test_TrackID==11 & RADARdata$Date_Local>47232000)] <- 30
XY_utm <- project(cbind(RADARdata$Long_1,RADARdata$Lat_1),"+proj=utm +datum=WGS84 +zone=32")
colnames(XY_utm) <- c("rX","rY")
RADARdata <- cbind(RADARdata,XY_utm)
RADARdata$REC <- seq(1,nrow(RADARdata),1)
RADARdata$SUCCESS <- rep(NA,nrow(RADARdata))

XY_utm <- project(cbind(GPSdata$GPSLon,GPSdata$GPSLat),"+proj=utm +datum=WGS84 +zone=32")
colnames(XY_utm) <- c("X","Y")
GPSdata <- cbind(GPSdata,XY_utm)
GPSdata$Date_Time<-as.character(GPSdata$Date_Time)
GPSdata$Date_Time<-as.POSIXct(GPSdata$Date_Time,tz="UTC")
GPSdata$Test_TrackID[which(GPSdata$Test_TrackID==11 & GPSdata$GPSUTC>47232000)] <- 30
GPSdata$RadRange <- sqrt((GPSdata$X-Radar_utm[1])^2+(GPSdata$Y-Radar_utm[2])^2)
GPSdata$GPSSpeed <- c(NA,sqrt(diff(GPSdata$X)^2+diff(GPSdata$Y)^2))     # in m/s
GPSdata$GPSSpeed[which(diff(GPSdata$TrackID)!=0)] <- NA

# Object to save the offset in time between GPS and radar
res <- matrix(NA,nrow=0,ncol=2,byrow=TRUE)
colnames(res) <- c("TrackID","Offset")

#=======================
# Interpolate radar tracks
# based on GPS trajectories
# where radar trackpoints are
# lacking due to lack of detection
# set SUCCESS as 0
trck <- unique(GPSdata$Test_TrackID)
for(x in 1:length(trck)){
    fly.tmp <- GPSdata[which(GPSdata$Test_TrackID==trck[x]),c("X","Y","Altitude_agl","Date_Time")]
    fly.tmp[,4] <- as.POSIXct(fly.tmp[,4],origin="1970-01-01",tz="UTC")
    fly.tmp <- fly.tmp[order(fly.tmp[,4]),]
    d1 <- round(c(1,as.numeric(difftime(fly.tmp$Date_Time[-1],fly.tmp$Date_Time[-nrow(fly.tmp)],units="secs"))),digits=0)
    out <- c(which(d1==0),which(d1==-1),which(d1==-1)+1)
    if(length(out)>0){
      fly.tmp <- fly.tmp[-out,]
    }

    rad.tmp <- subset(RADARdata,Test_TrackID==trck[x])
    if(nrow(rad.tmp)==0){next}
    rad.tmp <- rad.tmp[order(rad.tmp[,7]),]
    rad.tmp$SUCCESS <- 1
    
    d2 <- c(1,round(as.numeric(difftime(rad.tmp$Date_Local[-1],rad.tmp$Date_Local[-nrow(rad.tmp)],units="secs")),digits=3))
    out2 <- which(d2<=0)
    if(length(out2)>0){
      print(paste(trck[x],length(out2),sep=": "))
      rad.tmp <- rad.tmp[-out2,]
    }
       
    rad.tmp <- rad.tmp[which(rad.tmp$Date_Local>=min(fly.tmp[,4]) & rad.tmp$Date_Local<=max(fly.tmp[,4])),]
    
    minT <- max(rT[1],as.numeric(min(fly.tmp$Date_Time))-as.numeric(min(rad.tmp$Date_Local)))
    maxT <- min(rT[2],as.numeric(max(fly.tmp$Date_Time))-as.numeric(max(rad.tmp$Date_Local)))
    dT <- round(ifelse(minT==maxT,minT,(optimize(offset,lower=minT,upper=maxT,tol=1)$minimum)),digits=3)
    res <- rbind(res,c(trck[x],dT))

    rad.tmp$Date_Local <- rad.tmp$Date_Local + dT

    newdata <- rad.tmp[1,c(1,7:13,16:21)]
    
    for (rr in 2:(nrow(rad.tmp))){
      if(as.numeric(difftime(rad.tmp$Date_Local[rr],rad.tmp$Date_Local[rr-1],units="secs"))<round(spd,digits=0)){
        newdata <- rbind(newdata,rad.tmp[rr,c(1,7:13,16:21)]) 
      }
      
      if(as.numeric(difftime(rad.tmp$Date_Local[rr],rad.tmp$Date_Local[rr-1],units="secs"))>=round(spd,digits=0)){
        n <- round(as.numeric(difftime(rad.tmp$Date_Local[rr],rad.tmp$Date_Local[rr-1],units="secs"))/spd,digits=0)+1
        xy <- round(as.data.frame(approx(rad.tmp[c(rr-1,rr),c("rX","rY")],n=n)),digits=3)
        tt <- as.POSIXct(round(approx(x=rad.tmp$Date_Local[c(rr-1,rr)],y=NULL,n=n,method="linear")$y,digits=3),origin="1970-01-01",tz="UTC")
        xyt <- cbind(rad.tmp$Test_TrackID[rr-1],tt[-c(1,length(tt))],NA,NA,NA,NA,NA,NA,NA,NA,xy[-c(1,length(xy)),],NA,0)
        colnames(xyt) <- colnames(newdata)
        newdata <- rbind(newdata,xyt,rad.tmp[rr,c(1,7:13,16:21)])
      }
    }

    recs <- which(floor(as.numeric(fly.tmp$Date_Time)) %in% floor(as.numeric(newdata$Date_Local)))
    msec <- round(as.numeric(newdata$Date_Local)-floor(as.numeric(newdata$Date_Local)),digits=3)
    mn <- which(floor(as.numeric(fly.tmp$Date_Time)) %in% round(min(as.numeric(newdata$Date_Local))-(1:2)*spd,digits=0))
    newdata$Fly_ID <- rep(trck[x],nrow(newdata))
    newdata$fX <- round(fly.tmp$X[recs]+(fly.tmp$X[recs+1]-fly.tmp$X[recs])*msec,digits=1)
    newdata$fY <- round(fly.tmp$Y[recs]+(fly.tmp$Y[recs+1]-fly.tmp$Y[recs])*msec,digits=1)
    newdata$fAlt <- round(fly.tmp$Altitude_agl[recs]+(fly.tmp$Altitude_agl[recs+1]-fly.tmp$Altitude_agl[recs])*msec,digits=1)
    newdata$Seconds <- round(as.numeric(as.POSIXlt(newdata$Date_Local,origin="1970-01-01")$sec),digits=3)  #seconds
    newdata$milliSec <- newdata$Seconds - floor(newdata$Seconds)
    newdata$Track_Distance <- c(0,as.numeric(round(sqrt(diff(newdata$fX)^2+diff(newdata$fY)^2),digits=1)))
    newdata$Range <- round(sqrt((Radar_utm[1]-newdata$fX)^2+(Radar_utm[2]-newdata$fY)^2),digits=1)  #range from radar
    newdata$Direction <- c(NA,diff(newdata$Range)/(newdata$Track_Distance[-1]+0.1))
    newdata$Direction[1] <- newdata$Direction[2]
    newdata$GPSSpeed <- newdata$Heading <- NA
    newdata$GPSSpeed[-1] <- round(newdata$Track_Distance[-1]/as.numeric(difftime(newdata[-1,2],newdata[-nrow(newdata),2],units="secs")),digits=1)
    newdata$GPSSpeed[1] <- as.numeric(round(sqrt((fly.tmp$X[mn[2]]-newdata$fX[1])^2+(fly.tmp$Y[mn[2]]-newdata$fY[1])^2)/
                             as.numeric(difftime(newdata[1,2],fly.tmp$Date_Time[mn[2]],units="secs")),digits=1))
    newdata$Bearing <- round(gzAzimuth(project(cbind(newdata$fX,newdata$fY),"+proj=utm +datum=WGS84 +zone=32",inverse=TRUE),Radar),digits=0)
    newdata$Heading[-1] <- round(trackAzimuth(project(cbind(newdata$fX,newdata$fY),"+proj=utm +datum=WGS84 +zone=32",inverse=TRUE)),digits=0)
    start <- project(t(fly.tmp[mn,c("X","Y")]),"+proj=utm +datum=WGS84 +zone=32",inverse=TRUE)
    newdata$Heading[1] <- round(gzAzimuth(from=start[1,],to=start[2,]),digits=0)

    TANG <- rbind(as.matrix(fly.tmp[mn,c("X","Y")]),cbind(newdata$fX,newdata$fY))
    rownames(TANG) <- seq(1,nrow(TANG))
    TANG <- project(TANG,"+proj=utm +datum=WGS84 +zone=32",inverse=TRUE)
    tang <- trackAzimuth(TANG)
    tang[which(is.na(tang))] <- 0
    tang <- 1-((cos(rad(diff(tang)))+1)/2)
    colnames(TANG) <- c("GPSLon","GPSLat")
    newdata$TANGLE <- round(tang,digits=3)

    if(x==1){FLYdata <- newdata[0,]}
 
    FLYdata <- rbind(FLYdata,newdata)

}

FLYdata$Bearing[which(FLYdata$Bearing<0)] <- 360-FLYdata$Bearing[which(FLYdata$Bearing<0)]
FLYdata$Heading[which(FLYdata$Heading<0)] <- 360-FLYdata$Heading[which(FLYdata$Heading<0)]

#=======================
# Plot the finalized data
plot(FLYdata$fX,FLYdata$fY,type="n")

trck <- unlist(unique(FLYdata$Fly_ID))
for(x in 1:length(trck)){
  lines(FLYdata$fX[which(FLYdata$Fly_ID==trck[x])],FLYdata$fY[which(FLYdata$Fly_ID==trck[x])])
}

points(FLYdata$fX[which(FLYdata$SUCCESS==1)],FLYdata$fY[which(FLYdata$SUCCESS==1)],pch=".",cex=3,col="green")
points(FLYdata$fX[which(FLYdata$SUCCESS==0)],FLYdata$fY[which(FLYdata$SUCCESS==0)],pch=".",cex=3,col="red")

#=======================
# Write the data to file
write.matrix(FLYdata,file="FLYdata_test.csv",sep=";")
