# Supplementary material for: Performance test and verification of an off‐the‐shelf automated avian radar tracking system
Source: Ecol Evol. 2017 Jun 22;7(15):5930–8. doi: 10.1002/ece3.3162 (PMC5552925; doi:10.1002/ece3.3162)
Supplement: Supplementary file 3 [file ECE3-7-5930-s004.r]

library(maptools)
library(proj4)
library(foreign)
library(circular)
library(foreign)
library(RODBC)
library(MASS)
library(lme4)
library(sp)
library(Hmisc)

# Function to calculate moving average
ma <- function(x,lg){
    if (!is.vector(x)){stop("data must be a vector!")}
    if (length(x)<lg){stop("number of observations < number of lags!")}
    res <- rep(0,length(x)-lg+1)
    for (i in 1:lg){
        res <- res+x[(lg-i+1):(length(x)-i+1)]
    }
    res <- res/lg
    res <- c(rep(NA,lg-1),res)
    return(res)
}

#=======================
# Read and prepare data
setwd("C:/vind/")
FLYdata <- read.csv2("FLYdata_test.csv")
FLYdata <- FLYdata[which(!is.na(FLYdata$SUCCESS)),]
for(a in 3:ncol(FLYdata)){
  if(is.factor(FLYdata[,a])){
    FLYdata[,a] <- as.numeric(as.vector(FLYdata[,a]))
  }
}
FLYdata$Date_Local <- FLYdata$Date_L
FLYdata$Date_Local<-as.character(as.vector(FLYdata$Date_Local))
FLYdata$Date_Local[which(FLYdata$Date_Local=="                     ")] <- NA
FLYdata$Date_Local<-as.POSIXct(FLYdata$Date_Local,tz="UTC")

Radar <- c(7.9112455492,63.403910748)
Radar_utm <- project(Radar,"+proj=utm +datum=WGS84 +zone=32")
dT <- round(diff(FLYdata$Date_Local))
dT[which(diff(FLYdata$Fly_ID)!=0)] <- NA
FLYdata$dT <- c(NA,dT)
FLYdata$Fly_ID <- as.factor(FLYdata$Fly_ID)

# Read map with clutter areas (in line-of-sight of the radar)
# Check for overlap of trackpoints with these areas
map <- readShapePoly("kart/Ground_Clutter_Mask_UTM32",IDvar="OBJECTID",proj4string=CRS("+proj=utm +datum=WGS84 +zone=32"))
XY <- SpatialPoints(FLYdata[,c("fX","fY")],proj4string=CRS("+proj=utm +datum=WGS84 +zone=32"))
io <- over(XY,map)[,1]
io[which(!is.na(io))] <- 1
io[which(is.na(io))] <- 0

FLYdata <- cbind(FLYdata,io)

#rangedet <- c(7,8,14,21,22) # test flights for range detection
rangedet <- c(2,7,8,14,21,22,23) # test flights for range detection
clutdet <- c(3,4,5,15,18,19) # test flights for detection over clutter areas

#=======================
# exclude 5% of extreme values in TANGLE and fAlt
blr2 <- function(m,x,y){
  
  x <- x[-which(is.na(y))]
  y <- y[-which(is.na(y))]
  uniq <- seq(min(x),max(x),by=m)
  fn <- function(th, x, y) { # conditional minimum SSQ given theta
    X <- rep(0,length(y))
    X[x<=uniq[th]] <- 1
    X <- as.factor(X)
    sum(lsfit(X, y)$resid^2)
  }
  
  opt <- optimize(fn, interval=1:length(uniq), x = x, y = y)
  null <- sum((y-mean(y))^2)
  
  startend <- ifelse(opt$objective<null,uniq[opt$minimum],NA)
}

var<-"fAlt"
ss<-round(FLYdata[which(FLYdata$Fly_ID %in% c(rangedet,clutdet) & FLYdata$fAlt>0),var],digits=0)
pp<-as.numeric(FLYdata[which(FLYdata$Fly_ID %in% c(rangedet,clutdet) & FLYdata$fAlt>0),]$SUCCESS)
mm<-tapply(pp,ss,mean)
nn<-tapply(pp,ss,length)
cumsum(nn)/sum(nn)
xx<-cumsum(nn)/sum(nn)
plot(names(xx),xx,type="l")
abline(h=0.975,col="red")
abline(h=0.025,col="red")
plot(names(mm),mm,type="l")

vars <- rep(NA,length(mm))
names(vars) <- names(mm)
for(vv in 2:length(mm)){
  vars[vv] <- var(mm[-(1:vv)])
}
plot(names(vars),sqrt(vars)/sqrt(nn),type="l")

(th<-blr2(1,as.numeric(names(vars)),(sqrt(vars)/sqrt(nn))))
abline(v=th,col="red")

var<-"TANGLE"
ss<-round(FLYdata[which(FLYdata$Fly_ID %in% c(rangedet,clutdet) & FLYdata$fAlt>0),var],digits=2)
pp<-as.numeric(FLYdata[which(FLYdata$Fly_ID %in% c(rangedet,clutdet) & FLYdata$fAlt>0),]$SUCCESS)
mm<-tapply(pp,ss,mean)
nn<-tapply(pp,ss,length)
cumsum(nn)/sum(nn)
xx<-cumsum(nn)/sum(nn)
plot(names(xx),xx,type="l")
abline(h=0.975,col="red")
abline(h=0.025,col="red")
plot(names(mm),mm,type="l")

vars <- rep(NA,length(mm))
names(vars) <- names(mm)
for(vv in 2:length(mm)){
  vars[vv] <- var(mm[1:vv])
}
plot(names(vars),sqrt(vars)/sqrt(nn),type="l")

(th<-blr2(0.01,as.numeric(names(vars)),(sqrt(vars)/sqrt(nn))))
abline(v=th,col="red")

1-(nrow(subset(FLYdata,fAlt>27 & TANGLE<0.33 & Fly_ID %in% c(rangedet,clutdet))))/nrow(subset(FLYdata,Fly_ID %in% c(rangedet,clutdet)))

FLYdata <- subset(FLYdata,fAlt>27 & TANGLE<0.33)

#=======================
# Test and plot the effects of
# track orientation relative to the radar beam
dirdet <- c(clutdet,rangedet)
FLYdata$DirGroup <- "Across"
FLYdata$DirGroup[which(abs(FLYdata$Direction)>sin(rad(45)))] <- "Along"
FLYdata$DirGroup <- as.factor(FLYdata$DirGroup)

trdat <- cbind(PROP=tapply(FLYdata$SUCCESS,FLYdata$Fly_ID,sum),
               NN=tapply(FLYdata$SUCCESS,FLYdata$Fly_ID,length),
               TA=exp(tapply(log(FLYdata$TANGLE+0.001),FLYdata$Fly_ID,mean))-0.001,
               DIR=tapply(as.numeric(FLYdata$DirGroup)-1,FLYdata$Fly_ID,sum)) #prop Along
trdat <- as.data.frame(trdat)[which(rownames(trdat) %in% dirdet),]
(est <- summary(glm(PROP~DIR,data=trdat,family=poisson,offset=log(NN)))$coefficients)
anova(glm(PROP~DIR,data=trdat,family=poisson,offset=log(NN)),test="Chisq")
anova(glm(PROP~DIR+TA,data=trdat,family=poisson,offset=log(NN)),test="Chisq")

rang <- c(0,1)
pred <- est[1,1]+est[2,1]*rang
predL <- est[1,1]-est[1,2]+(est[2,1]-est[2,2])*rang
predU <- est[1,1]+est[1,2]+(est[2,1]+est[2,2])*rang
pp <- exp(pred)/(1+exp(pred))
ppL <- exp(predL)/(1+exp(predL))
ppU <- exp(predU)/(1+exp(predU))

mp <- barplot(t(pp),beside=T,axes=TRUE,names.arg=c("Across","Along"),xlab="Orientation towards radar",ylab="Detection probability (S.E.)",cex.lab=1.5,cex.names=1,cex.axis=1,ylim=c(0,1))
segments(mp,pp,mp,ppU,lwd=1.5)
errbar(mp,pp,ppU,pp,cap=0.1,add=TRUE)
abline(0,0,lty=1)
abline(0.5,0,lty=2)

#=======================
# Calculate additional information
trck <- unique(FLYdata$Fly_ID)
FLYdata$dSpeed <- FLYdata$tangle <- FLYdata$Av_Range <- FLYdata$MIN <- FLYdata$MAX <- rep(NA,nrow(FLYdata))

for(aa in 1:length(trck)){
  dat.tmp <- subset(FLYdata,Fly_ID==trck[aa])
  tt <- dat.tmp$Heading
  tt <- c(NA,1-((cos(rad(diff(tt)))+1)/2))
  tt <- ma(tt,3)
  tt[which(is.na(tt))] <- 0
  FLYdata$tangle[which(FLYdata$Fly_ID==trck[aa])] <- tt
  FLYdata$dSpeed[which(FLYdata$Fly_ID==trck[aa])] <- ma(FLYdata$GPSSpeed[which(FLYdata$Fly_ID==trck[aa])],2)
  
  FLYdata$Av_Range[which(FLYdata$Fly_ID==trck[aa])] <- rep(mean(dat.tmp$Range,na.rm=TRUE),nrow(dat.tmp))
  FLYdata$MIN[which(FLYdata$Fly_ID==trck[aa])] <- rep(min(dat.tmp$Range,na.rm=TRUE),nrow(dat.tmp))
  FLYdata$MAX[which(FLYdata$Fly_ID==trck[aa])] <- rep(max(dat.tmp$Range,na.rm=TRUE),nrow(dat.tmp))
}

FLYdata$dSpeed <- FLYdata$dSpeed/FLYdata$dT

datx <- subset(FLYdata,Fly_ID %in% c(rangedet,clutdet))
round(tapply(datx$io,datx$Fly_ID,sum)/tapply(datx$io,datx$Fly_ID,length),digits=2)
round(tapply(datx$Range,datx$Fly_ID,mean,na.rm=T),digits=0)
round(tapply(datx$Av_Range,datx$Fly_ID,mean,na.rm=T),digits=0)

#=======================
# Test and plot effect of
# inside/outside clutter areas
# Figure 3 of main document
summary(fit <- glmer(SUCCESS~io+I(Range/1000)+DirGroup+TANGLE+(1|Fly_ID),data=subset(FLYdata,(Fly_ID %in% clutdet) & (SUCCESS==0 | SUCCESS==1)),family=binomial(link = "logit")))
#summary(fit <- glmer(SUCCESS~io+I(Range/1000)+(1|Fly_ID),data=subset(FLYdata,(Fly_ID %in% clutdet) & (SUCCESS==0 | SUCCESS==1)),family=binomial(link = "logit")))

tiff(file=paste("Figure_3.tiff",sep=""),width=3000,height=3000,units="px",res=400,compression="lzw")

rang <- c(0,1)
est <- summary(fit)$coefficients
#pred <- est[1,1]+est[2,1]*rang+est[3,1]*mean(subset(FLYdata,(Fly_ID %in% clutdet) & (SUCCESS==0 | SUCCESS==1))$Range,na.rm=TRUE)/1000+est[4,1]*0.5+est[6,1]*0.5*mean(subset(FLYdata,(Fly_ID %in% clutdet) & (SUCCESS==0 | SUCCESS==1))$Range,na.rm=TRUE)/1000
#predL <- est[1,1]-est[1,2]+(est[2,1]-est[2,2])*rang+(est[3,1]-est[3,2])*mean(subset(FLYdata,(Fly_ID %in% clutdet) & (SUCCESS==0 | SUCCESS==1))$Range,na.rm=TRUE)/1000+(est[4,1]-est[4,2])*0.5+(est[6,1]-est[6,2])*0.5*mean(subset(FLYdata,(Fly_ID %in% clutdet) & (SUCCESS==0 | SUCCESS==1))$Range,na.rm=TRUE)/1000
#predU <- est[1,1]+est[1,2]+(est[2,1]+est[2,2])*rang+(est[3,1]+est[3,2])*mean(subset(FLYdata,(Fly_ID %in% clutdet) & (SUCCESS==0 | SUCCESS==1))$Range,na.rm=TRUE)/1000+(est[4,1]+est[4,2])*0.5+(est[6,1]+est[6,2])*0.5*mean(subset(FLYdata,(Fly_ID %in% clutdet) & (SUCCESS==0 | SUCCESS==1))$Range,na.rm=TRUE)/1000
pred <- est[1,1]+est[2,1]*rang+est[3,1]*mean(subset(FLYdata,(Fly_ID %in% clutdet) & (SUCCESS==0 | SUCCESS==1))$Range,na.rm=TRUE)/1000+est[4,1]*0.5
predL <- est[1,1]-est[1,2]+(est[2,1]-est[2,2])*rang+(est[3,1]-est[3,2])*mean(subset(FLYdata,(Fly_ID %in% clutdet) & (SUCCESS==0 | SUCCESS==1))$Range,na.rm=TRUE)/1000+(est[4,1]-est[4,2])*0.5
predU <- est[1,1]+est[1,2]+(est[2,1]+est[2,2])*rang+(est[3,1]+est[3,2])*mean(subset(FLYdata,(Fly_ID %in% clutdet) & (SUCCESS==0 | SUCCESS==1))$Range,na.rm=TRUE)/1000+(est[4,1]+est[4,2])*0.5
(pp <- exp(pred)/(1+exp(pred)))
(ppL <- exp(predL)/(1+exp(predL)))
(ppU <- exp(predU)/(1+exp(predU)))

(pp[1]-pp[2])/pp[1]
(ppL[1]-ppL[2])/ppL[1]
(ppU[1]-ppU[2])/ppU[1]

mp <- barplot(t(pp),beside=T,axes=TRUE,names.arg=c("Outside","Inside"),xlab="Clutter areas",ylab="Detection probability (S.E.)",cex.lab=1.5,cex.names=1,cex.axis=1,ylim=c(0,1))
segments(mp,pp,mp,ppU,lwd=1.5)
errbar(mp,pp,ppU,pp,cap=0.1,add=TRUE)
abline(0,0,lty=1)
abline(0.5,0,lty=2)
dev.off()

#=======================
# Test for detection over range
# outside clutter areas and
# excluding extreme values
# plot data and show prediction
# Figure 4 in main document
bin <- 25
h1 <- tapply(subset(FLYdata,(Fly_ID %in% rangedet) & io==0 & (SUCCESS==0 | SUCCESS==1))$SUCCESS,round(subset(FLYdata,(Fly_ID %in% rangedet) & io==0 & (SUCCESS==0 | SUCCESS==1))$Range/bin)*bin,length)
h2 <- tapply(subset(FLYdata,(Fly_ID %in% rangedet) & io==0 & (SUCCESS==1))$SUCCESS,round(subset(FLYdata,(Fly_ID %in% rangedet) & io==0 & (SUCCESS==1))$Range/bin)*bin,length)
h3 <- rep(0,length(h1))
h3[which(names(h1) %in% names(h2))] <- h2

tiff(file=paste("Figure_4.tiff",sep=""),width=3000,height=3000,units="px",res=400,compression="lzw")

plot(as.numeric(names(h1)),(h3/h1),type="h",lwd=5,lend="square",col="grey",ylim=c(0,1),xlab="Range (m)",ylab="Detection probability (� S.E.)",xlim=c(0,4000),cex.lab=1.5)
abline(h=0.5,lty=2)

#summary(fit <- glmer(SUCCESS~I(Range/1000)+(1|Fly_ID),data=subset(FLYdata,(Fly_ID %in% rangedet) & io==0 & (SUCCESS==0 | SUCCESS==1)),family=binomial(link = "logit")))
summary(fit <- glmer(SUCCESS~I(Range/1000)+DirGroup+TANGLE+(1|Fly_ID),data=subset(FLYdata,(Fly_ID %in% rangedet) & io==0 & (SUCCESS==0 | SUCCESS==1)),family=binomial(link = "logit")))

rang <- seq(0,4000,by=10)
est <- summary(fit)$coefficients
pred <- est[1,1]+est[2,1]*rang/1000+est[3,1]*1
predL <- est[1,1]-est[1,2]+(est[2,1]-est[2,2])*rang/1000+(est[3,1]-est[3,2])*1
predU <- est[1,1]+est[1,2]+(est[2,1]+est[2,2])*rang/1000+(est[3,1]+est[3,2])*1
#pred <- est[1,1]+est[2,1]*rang/1000
#predL <- est[1,1]-est[1,2]+(est[2,1]-est[2,2])*rang/1000
#predU <- est[1,1]+est[1,2]+(est[2,1]+est[2,2])*rang/1000
pp <- exp(pred)/(1+exp(pred))
ppL <- exp(predL)/(1+exp(predL))
ppU <- exp(predU)/(1+exp(predU))

lines(rang,pp,lwd=2)
lines(rang,ppL,lty=3)
lines(rang,ppU,lty=3)
abline(0.5,0,lty=2)
dat <- cbind(rang,pp)
mdr <- yy <-  rang[which(pp==min(subset(pp,pp>0.5)))]
trck <- unique(subset(FLYdata,(Fly_ID %in% rangedet) & io==0 & (SUCCESS==0 | SUCCESS==1))$Fly_ID)
for(aa in 1:length(trck)){
  abline(v=unique(subset(FLYdata,Fly_ID==trck[aa] & io==0 & (SUCCESS==0 | SUCCESS==1))$Av_Range),lty=1,col="red")
  datx <- subset(FLYdata,Fly_ID==trck[aa] & io==0 & (SUCCESS==0 | SUCCESS==1))
  points(unique(datx$Av_Range),sum(datx$SUCCESS/nrow(datx)),cex=2,col="red",pch=19)
  }
if(length(yy)==1){abline(v=yy,lty=2)}
text(x=yy,y=0,labels=yy,adj=c(1,0))

rang[which(ppL==min(subset(ppL,ppL>0.5)))]
rang[which(pp==min(subset(pp,pp>0.5)))]
rang[which(ppU==min(subset(ppU,ppU>0.5)))]

dev.off()
#=======================
# FIGURE WITH ALL TRACKS
# Figure 1 of main document
trck <- c(rangedet,clutdet)
tmp <- subset(FLYdata,(SUCCESS==0 | SUCCESS==1) & (Fly_ID %in% trck))

tiff(file=paste("Figure_1.tiff",sep=""),width=3000,height=3000,units="px",res=400,compression="lzw")

plot(tmp$fX,tmp$fY,type="n",xlab="X coordinate (UTM 32)",ylab="Y coordinate (UTM 32)")
turbines <- readShapePoints("C:/vind/Vindm�ller/Wind_Mills")
turbines <- turbines[turbines$M�lle_nr!=0,-6]
plot(map,add=TRUE,col="grey",border="grey")
plot(turbines,add=TRUE,col="blue",cex=2)
points(Radar_utm,pch=23,col="yellow",bg="yellow",cex=2)
trck <- unique(tmp$Fly_ID)
for(tt in 1:length(trck)){
  lines(tmp[which(tmp$Fly_ID==trck[tt]),]$fX,tmp[which(tmp$Fly_ID==trck[tt]),]$fY)
  col <- "black"
  points(subset(tmp,Fly_ID==trck[tt] & SUCCESS==1)$fX,subset(tmp,Fly_ID==trck[tt] & SUCCESS==1)$fY,col="green",pch=".",cex=2)
  points(subset(tmp,Fly_ID==trck[tt] & SUCCESS==0)$fX,subset(tmp,Fly_ID==trck[tt] & SUCCESS==0)$fY,col="red",pch=".",cex=2)
  text(x=mean(subset(tmp,Fly_ID==trck[tt])$fX),y=mean(subset(tmp,Fly_ID==trck[tt])$fY),labels=trck[tt],adj=c(0,0),col=col,cex=2)
}
dev.off()

#=======================
#RCS-RANGE PLOT PER SPECIES
# Figure 5 of main document
mdr <- 2340
dbm <- seq(from=-35,to=-10,by=0.1)
size.rang <- ((10^(dbm/10))/(10^(-11.0/10)))^(1/4)*mdr
size.rangU <- ((10^(dbm/10))/(10^(-14.6/10)))^(1/4)*mdr
size.rangL <- ((10^(dbm/10))/(10^(-7.5/10)))^(1/4)*mdr

tiff(file=paste("Figure_5.tiff",sep=""),width=3000,height=3000,units="px",res=400,compression="lzw")

plot(size.rang,dbm,type="l",lwd=2,xlab="Maximum detection range (m)",ylab="dBm2",xlim=c(500,3500),xaxs="i",yaxs="i",cex.lab=1.5)
lines(size.rangU,dbm,type="l",lwd=2,lty=2)
lines(size.rangL,dbm,type="l",lwd=2,lty=2)
abline(v=seq(1000,3000,500),lty=2,col="grey")
abline(h=seq(-30,-15,5),lty=2,col="grey")
specs <- c("Model aircraft","Whooper swan","White-tailed eagle","Greylag goose","Raven","Mallard","Gulls","Willow ptarmigan","Hooded crow","Golden plover","Fieldfare / Common snipe","Meadow pipit")
sizes <- c(-11.0,-16.5,-18.3,-19.5,-22.4,-22.7,-23.5,-24.4,-24.9,-27.3,-29.6,-34.3)
ranges <- ((10^(sizes/10))/(10^(-11.0/10)))^(1/4)*mdr
rangU <- ((10^(sizes/10))/(10^(-14.6/10)))^(1/4)*mdr
rangL <- ((10^(sizes/10))/(10^(-7.5/10)))^(1/4)*mdr
points(ranges,sizes)
text(x=ranges,y=sizes,labels=specs,adj=c(-0.2,0.2),cex=0.85,font=4)
dev.off()

View(ss<-cbind(specs,round(ranges),round(rangL),round(rangU)))
